# Supplementary material for: Global view on the metabolism of RNA poly(A) tails in yeast Saccharomyces cerevisiae
Source: Nat Commun. 2021 Aug 16;12:4951. doi: 10.1038/s41467-021-25251-w (PMC8367983; doi:10.1038/s41467-021-25251-w)
Supplement: Supplementary file 3 — Supplementary Data 1 [file 41467_2021_25251_MOESM3_ESM.xls]

## Sheet: Heat up-regulated
mRNAs up-regulated 5 fold or more after heat-stress		Gene-ontology analysis → biological process
systematic name	name	Analysis Type:	PANTHER Overrepresentation Test (Released 20210224)
YAL005C	SSA1	Annotation Version and Release Date:	GO Ontology database DOI: 10.5281/zenodo.4495804 Released 2021-02-01
YAL008W	FUN14	Analyzed List:	upload_1 (Saccharomyces cerevisiae)
YAL017W	PSK1	Reference List:	Saccharomyces cerevisiae (all genes in database)
YAL018C	NA	Test Type:	FISHER
YAL028W	FRT2	Correction:	FDR
YAL031C	GIP4	GO biological process complete	Saccharomyces cerevisiae - REFLIST (6049)	upload_1 (481)	upload_1 (expected)	upload_1 (over/under)	upload_1 (fold Enrichment)	upload_1 (raw P-value)	upload_1 (FDR)
YAL034C	FUN19	hexitol metabolic process (GO:0006059)	5	5	.40	0	12.58	3.92E-04	1.91E-02
YAL051W	OAF1	oligosaccharide catabolic process (GO:0009313)	13	12	1.03	0	11.61	4.78E-08	1.31E-05
YAL060W	BDH1	disaccharide catabolic process (GO:0046352)	12	11	.95	0	11.53	1.86E-07	4.03E-05
YAL061W	BDH2	trehalose metabolic process (GO:0005991)	11	10	.87	0	11.43	7.21E-07	1.17E-04
YAR019C	CDC15	sucrose catabolic process (GO:0005987)	8	7	.64	0	11.00	4.31E-05	3.80E-03
YAR023C	NA	maltose catabolic process (GO:0000025)	7	6	.56	0	10.78	1.70E-04	1.13E-02
YAR027W	NA	trehalose biosynthetic process (GO:0005992)	7	6	.56	0	10.78	1.70E-04	1.12E-02
YBL006W-A	NA	D-xylose metabolic process (GO:0042732)	6	5	.48	0	10.48	6.76E-04	2.93E-02
YBL015W	ACH1	sucrose metabolic process (GO:0005985)	9	7	.72	0	9.78	7.17E-05	5.66E-03
YBL023C	MCM2	disaccharide metabolic process (GO:0005984)	26	20	2.07	0	9.67	1.39E-11	8.07E-09
YBL025W	RRN10	oligosaccharide metabolic process (GO:0009311)	29	22	2.31	0	9.54	1.57E-12	1.64E-09
YBL029C-A	YBL029C-A	oligosaccharide biosynthetic process (GO:0009312)	8	6	.64	0	9.43	2.79E-04	1.58E-02
YBL049W.YBL048W	NA	disaccharide biosynthetic process (GO:0046351)	8	6	.64	0	9.43	2.79E-04	1.56E-02
YBL064C	PRX1	maltose metabolic process (GO:0000023)	13	9	1.03	0	8.71	1.24E-05	1.29E-03
YBL066C	SEF1	glycogen biosynthetic process (GO:0005978)	13	8	1.03	0	7.74	7.05E-05	5.65E-03
YBL075C.YBL074C	SSA3.AAR2	cellular carbohydrate catabolic process (GO:0044275)	27	16	2.15	0	7.45	2.42E-08	7.87E-06
YBL078C	ATG8	thiamine-containing compound biosynthetic process (GO:0042724)	12	7	.95	0	7.34	2.60E-04	1.52E-02
YBL091C-A	SCS22	thiamine biosynthetic process (GO:0009228)	12	7	.95	0	7.34	2.60E-04	1.50E-02
YBL101C	ECM21	thiamine metabolic process (GO:0006772)	13	7	1.03	0	6.77	3.75E-04	1.86E-02
YBR001C	NTH2	late nucleophagy (GO:0044805)	17	9	1.35	0	6.66	5.95E-05	5.08E-03
YBR006W	UGA2	thiamine-containing compound metabolic process (GO:0042723)	14	7	1.11	0	6.29	5.27E-04	2.37E-02
YBR012W-B	NA	mannose transmembrane transport (GO:0015761)	16	7	1.27	0	5.50	9.76E-04	4.00E-02
YBR018C.YBR019C	GAL7.GAL10	alditol metabolic process (GO:0019400)	19	8	1.51	0	5.30	5.19E-04	2.39E-02
YBR032W.YBR033W	NA	chaperone cofactor-dependent protein refolding (GO:0051085)	19	8	1.51	0	5.30	5.19E-04	2.37E-02
YBR042C	CST26	de novo' posttranslational protein folding (GO:0051084)	19	8	1.51	0	5.30	5.19E-04	2.35E-02
YBR045C	GIP1	negative regulation of cellular carbohydrate metabolic process (GO:0010677)	17	7	1.35	0	5.18	1.29E-03	4.99E-02
YBR046C	ZTA1	negative regulation of carbohydrate metabolic process (GO:0045912)	17	7	1.35	0	5.18	1.29E-03	4.95E-02
YBR052C	RFS1	protein refolding (GO:0042026)	28	11	2.23	0	4.94	7.77E-05	6.05E-03
YBR053C	YBR053C	de novo' protein folding (GO:0006458)	26	10	2.07	0	4.84	1.89E-04	1.19E-02
YBR054W	YRO2	glycogen metabolic process (GO:0005977)	26	10	2.07	0	4.84	1.89E-04	1.18E-02
YBR056W	YBR056W	carbohydrate transmembrane transport (GO:0034219)	29	11	2.31	0	4.77	1.00E-04	7.46E-03
YBR072W	HSP26	carbohydrate catabolic process (GO:0016052)	82	30	6.52	0	4.60	2.28E-10	9.90E-08
YBR076W	NA	cellular carbohydrate metabolic process (GO:0044262)	138	50	10.97	0	4.56	2.13E-16	3.70E-13
YBR085C-A	YBR085C-A	energy reserve metabolic process (GO:0006112)	28	10	2.23	0	4.49	3.08E-04	1.62E-02
YBR101C	FES1	regulation of carbohydrate biosynthetic process (GO:0043255)	31	11	2.47	0	4.46	1.62E-04	1.10E-02
YBR114W	RAD16	cellular carbohydrate biosynthetic process (GO:0034637)	46	16	3.66	0	4.37	6.70E-06	7.75E-04
YBR126C	TPS1	chaperone-mediated protein folding (GO:0061077)	26	9	2.07	0	4.35	7.40E-04	3.11E-02
YBR128C	ATG14	regulation of glucose metabolic process (GO:0010906)	35	12	2.78	0	4.31	1.07E-04	7.66E-03
YBR132C	AGP2	glucan biosynthetic process (GO:0009250)	33	11	2.62	0	4.19	2.54E-04	1.50E-02
YBR139W	YBR139W	tricarboxylic acid cycle (GO:0006099)	30	10	2.39	0	4.19	4.83E-04	2.27E-02
YBR147W.YBR148W	NA	carbon catabolite activation of transcription (GO:0045991)	27	9	2.15	0	4.19	9.23E-04	3.82E-02
YBR149W	ARA1	carbohydrate biosynthetic process (GO:0016051)	62	20	4.93	0	4.06	1.26E-06	1.68E-04
YBR169C	SSE2	cellular polysaccharide biosynthetic process (GO:0033692)	35	11	2.78	0	3.95	3.86E-04	1.90E-02
YBR183W	YPC1	regulation of carbohydrate metabolic process (GO:0006109)	42	13	3.34	0	3.89	1.31E-04	9.25E-03
YBR203W	COS111	regulation of cellular carbohydrate metabolic process (GO:0010675)	39	12	3.10	0	3.87	2.49E-04	1.49E-02
YBR214W	SDS24	carbohydrate metabolic process (GO:0005975)	234	72	18.61	0	3.87	5.63E-20	2.93E-16
YBR230C	OM14	polysaccharide biosynthetic process (GO:0000271)	36	11	2.86	0	3.84	4.71E-04	2.23E-02
YBR240C	THI2	carbohydrate transport (GO:0008643)	40	12	3.18	0	3.77	3.02E-04	1.61E-02
YBR241C	YBR241C	cellular polysaccharide metabolic process (GO:0044264)	53	15	4.21	0	3.56	9.48E-05	7.27E-03
YBR250W	SPO23	cellular glucan metabolic process (GO:0006073)	50	14	3.98	0	3.52	1.78E-04	1.16E-02
YBR269C	FMP21	glucan metabolic process (GO:0044042)	50	14	3.98	0	3.52	1.78E-04	1.14E-02
YBR280C	SAF1	monosaccharide metabolic process (GO:0005996)	61	17	4.85	0	3.50	3.86E-05	3.59E-03
YBR285W	YBR285W	regulation of small molecule metabolic process (GO:0062012)	72	20	5.73	0	3.49	8.42E-06	9.34E-04
YBR299W	NA	cellular response to oxidative stress (GO:0034599)	109	28	8.67	0	3.23	5.15E-07	9.24E-05
YCL005W	LDB16	response to oxidative stress (GO:0006979)	126	32	10.02	0	3.19	9.71E-08	2.41E-05
YCL012C	YCL012C	response to inorganic substance (GO:0010035)	58	14	4.61	0	3.04	6.43E-04	2.81E-02
YCL019W	NA	polysaccharide metabolic process (GO:0005976)	63	15	5.01	0	2.99	4.71E-04	2.25E-02
YCL020W	NA	response to temperature stimulus (GO:0009266)	68	16	5.41	0	2.96	3.44E-04	1.72E-02
YCL026C-B	HBN1	response to heat (GO:0009408)	65	15	5.17	0	2.90	6.24E-04	2.78E-02
YCL029C	BIK1	cellular response to chemical stress (GO:0062197)	142	32	11.29	0	2.83	9.68E-07	1.40E-04
YCL035C	GRX1	protein folding (GO:0006457)	117	24	9.30	0	2.58	1.01E-04	7.31E-03
YCL042W.YCL040W	YCL042W.GLK1	generation of precursor metabolites and energy (GO:0006091)	197	40	15.66	0	2.55	6.44E-07	1.12E-04
YCL048W-A	YCL048W-A	cellular response to external stimulus (GO:0071496)	125	24	9.94	0	2.41	3.29E-04	1.68E-02
YCL048W	NA	cellular response to extracellular stimulus (GO:0031668)	125	24	9.94	0	2.41	3.29E-04	1.66E-02
YCL050C	APA1	cellular response to nutrient levels (GO:0031669)	117	22	9.30	0	2.36	7.35E-04	3.11E-02
YCL064C	CHA1	response to extracellular stimulus (GO:0009991)	135	25	10.73	0	2.33	3.01E-04	1.61E-02
YCR010C	ADY2	response to nutrient levels (GO:0031667)	126	23	10.02	0	2.30	6.38E-04	2.82E-02
YCR018C-A	NA	small molecule catabolic process (GO:0044282)	149	27	11.85	0	2.28	2.07E-04	1.27E-02
YCR021C	HSP30	energy derivation by oxidation of organic compounds (GO:0015980)	141	25	11.21	0	2.23	7.05E-04	3.01E-02
YCR044C	PER1	cellular response to chemical stimulus (GO:0070887)	383	67	30.46	0	2.20	1.10E-08	4.11E-06
YCR061W	YCR061W	response to external stimulus (GO:0009605)	145	25	11.53	0	2.17	8.31E-04	3.46E-02
YCR073W-A	SOL2	nucleobase-containing small molecule metabolic process (GO:0055086)	214	33	17.02	0	1.94	6.98E-04	3.00E-02
YCR075C	ERS1	response to chemical (GO:0042221)	511	77	40.63	0	1.89	3.15E-07	6.57E-05
YCR091W	KIN82	organophosphate metabolic process (GO:0019637)	372	54	29.58	0	1.83	6.97E-05	5.67E-03
YDL019C	OSH2	organic substance catabolic process (GO:1901575)	708	95	56.30	0	1.69	1.14E-06	1.60E-04
YDL021W	GPM2	small molecule metabolic process (GO:0044281)	709	95	56.38	0	1.69	1.17E-06	1.60E-04
YDL022W	GPD1	phosphate-containing compound metabolic process (GO:0006796)	684	90	54.39	0	1.65	4.91E-06	5.82E-04
YDL024C.YDL022C-A	DIA3.YDL022C-A	phosphorus metabolic process (GO:0006793)	702	92	55.82	0	1.65	4.39E-06	5.45E-04
YDL046W	NPC2	catabolic process (GO:0009056)	879	114	69.90	0	1.63	3.23E-07	6.46E-05
YDL057W	YDL057W	transmembrane transport (GO:0055085)	450	57	35.78	0	1.59	9.93E-04	4.04E-02
YDL079C	MRK1	response to stress (GO:0006950)	745	93	59.24	0	1.57	2.65E-05	2.61E-03
YDL085W	NDE2	cellular catabolic process (GO:0044248)	785	97	62.42	0	1.55	2.88E-05	2.72E-03
YDL106C	PHO2	cellular response to stress (GO:0033554)	692	84	55.03	0	1.53	1.78E-04	1.13E-02
YDL110C	TMA17	response to stimulus (GO:0050896)	1110	129	88.26	0	1.46	1.25E-05	1.27E-03
YDL124W	YDL124W	cellular response to stimulus (GO:0051716)	998	115	79.36	0	1.45	6.75E-05	5.67E-03
YDL125C	HNT1	cellular process (GO:0009987)	5028	433	399.81	0	1.08	3.94E-05	3.60E-03
YDL130W-A	STF1	nitrogen compound metabolic process (GO:0006807)	2846	185	226.31	0	.82	2.99E-04	1.62E-02
YDL138W	RGT2	cellular macromolecule metabolic process (GO:0044260)	2029	123	161.34	0	.76	2.82E-04	1.56E-02
YDL146W	LDB17	cellular component organization or biogenesis (GO:0071840)	2268	132	180.35	0	.73	9.21E-06	9.99E-04
YDL160C	DHH1	macromolecule metabolic process (GO:0043170)	2447	140	194.58	0	.72	7.19E-07	1.21E-04
YDL169C	UGX2	organic cyclic compound metabolic process (GO:1901360)	1626	86	129.30	0	.67	9.37E-06	9.97E-04
YDL181W	INH1	heterocycle metabolic process (GO:0046483)	1572	81	125.00	0	.65	4.45E-06	5.39E-04
YDL187C	NA	cellular aromatic compound metabolic process (GO:0006725)	1562	80	124.21	0	.64	4.15E-06	5.27E-04
YDL190C	UFD2	organonitrogen compound biosynthetic process (GO:1901566)	866	44	68.86	0	.64	1.26E-03	4.90E-02
YDL194W	SNF3	cellular nitrogen compound metabolic process (GO:0034641)	1875	93	149.09	0	.62	2.90E-08	8.39E-06
YDL197C	ASF2	nucleobase-containing compound metabolic process (GO:0006139)	1478	70	117.53	0	.60	3.51E-07	6.76E-05
YDL199C	YDL199C	cellular component biogenesis (GO:0044085)	1148	50	91.29	0	.55	8.54E-07	1.27E-04
YDL203C	ACK1	cellular nitrogen compound biosynthetic process (GO:0044271)	938	39	74.59	0	.52	4.01E-06	5.23E-04
YDL204W	RTN2	macromolecule biosynthetic process (GO:0009059)	968	36	76.97	0	.47	8.60E-08	2.24E-05
YDL210W	UGA4	protein-containing complex assembly (GO:0065003)	490	18	38.96	0	.46	2.64E-04	1.51E-02
YDL222C	FMP45	cellular macromolecule biosynthetic process (GO:0034645)	951	33	75.62	0	.44	1.97E-08	6.84E-06
YDL223C	HBT1	cellular protein-containing complex assembly (GO:0034622)	477	16	37.93	0	.42	1.01E-04	7.40E-03
YDL234C	GYP7	protein-containing complex subunit organization (GO:0043933)	699	23	55.58	0	.41	7.43E-07	1.17E-04
YDL238C	GUD1	nucleic acid metabolic process (GO:0090304)	1279	42	101.70	0	.41	1.94E-12	1.68E-09
YDL246C	NA	nucleic acid-templated transcription (GO:0097659)	239	6	19.00	0	.32	1.08E-03	4.34E-02
YDL247W	NA	transcription, DNA-templated (GO:0006351)	239	6	19.00	0	.32	1.08E-03	4.30E-02
YDR001C	NTH1	RNA biosynthetic process (GO:0032774)	243	6	19.32	0	.31	1.12E-03	4.42E-02
YDR014W-A	HED1	amide biosynthetic process (GO:0043604)	412	10	32.76	0	.31	7.12E-06	8.06E-04
YDR018C	YDR018C	gene expression (GO:0010467)	1201	26	95.50	0	.27	1.68E-18	4.38E-15
YDR034C-C	NA	RNA metabolic process (GO:0016070)	948	20	75.38	0	.27	1.02E-14	1.33E-11
YDR034C-D	NA	peptide metabolic process (GO:0006518)	404	8	32.12	0	.25	7.80E-07	1.20E-04
YDR034W-B	YDR034W-B	peptide biosynthetic process (GO:0043043)	370	6	29.42	0	.20	3.95E-07	7.35E-05
YDR040C	NA	protein-containing complex disassembly (GO:0032984)	200	3	15.90	0	.19	2.95E-04	1.62E-02
YDR069C	DOA4	translation (GO:0006412)	366	5	29.10	0	.17	1.02E-07	2.41E-05
YDR070C	FMP16	RNA processing (GO:0006396)	573	7	45.56	0	.15	2.55E-12	1.66E-09
YDR074W	TPS2	ribonucleoprotein complex assembly (GO:0022618)	168	2	13.36	0	.15	4.68E-04	2.26E-02
YDR085C	AFR1	cellular protein complex disassembly (GO:0043624)	170	2	13.52	0	.15	3.09E-04	1.61E-02
YDR096W	GIS1	ribonucleoprotein complex biogenesis (GO:0022613)	477	5	37.93	0	.13	4.31E-11	2.24E-08
YDR100W	TVP15	RNA phosphodiester bond hydrolysis (GO:0090501)	191	2	15.19	0	.13	6.91E-05	5.71E-03
YDR119W-A	YDR119W-A	tRNA processing (GO:0008033)	131	1	10.42	0	.10	1.02E-03	4.13E-02
YDR125C	ECM18	ribosome biogenesis (GO:0042254)	394	3	31.33	0	.10	2.73E-10	1.09E-07
YDR143C	SAN1	ncRNA processing (GO:0034470)	402	3	31.97	0	.09	1.87E-10	8.86E-08
YDR151C	CTH1	rRNA processing (GO:0006364)	282	2	22.42	0	.09	1.45E-07	3.28E-05
YDR171W	HSP42	mitochondrial gene expression (GO:0140053)	147	1	11.69	0	.09	3.19E-04	1.64E-02
YDR178W	SDH4	rRNA metabolic process (GO:0016072)	300	2	23.86	0	.08	2.82E-08	8.65E-06
YDR181C	SAS4	ncRNA metabolic process (GO:0034660)	462	3	36.74	0	.08	2.01E-12	1.50E-09
YDR202C	RAV2	transcription by RNA polymerase II (GO:0006366)	157	1	12.48	0	.08	1.43E-04	9.94E-03
YDR208W	MSS4	RNA modification (GO:0009451)	163	1	12.96	0	.08	9.84E-05	7.43E-03
YDR210W-B	NA	cytoplasmic translation (GO:0002181)	171	1	13.60	0	.07	4.26E-05	3.82E-03
YDR213W	UPC2	tRNA metabolic process (GO:0006399)	172	1	13.68	0	.07	4.31E-05	3.74E-03
YDR214W	AHA1	translational termination (GO:0006415)	149	0	11.85	0	< 0.01	1.90E-05	1.90E-03
YDR216W	ADR1	maturation of SSU-rRNA (GO:0030490)	116	0	9.22	0	< 0.01	2.21E-04	1.34E-02
YDR218C	NA	ribosomal small subunit biogenesis (GO:0042274)	143	0	11.37	0	< 0.01	2.83E-05	2.73E-03
YDR231C	COX20	ribosomal large subunit biogenesis (GO:0042273)	122	0	9.70	0	< 0.01	1.48E-04	1.01E-02
YDR255C	RMD5	transposition (GO:0032196)	97	0	7.71	0	< 0.01	1.19E-03	4.67E-02
YDR256C	CTA1	maturation of SSU-rRNA from tricistronic rRNA transcript (SSU-rRNA, 5.8S rRNA, LSU-rRNA) (GO:0000462)	104	0	8.27	0	< 0.01	5.03E-04	2.34E-02
YDR258C	HSP78
YDR261W-B	NA
YDR282C	YDR282C
YDR313C	PIB1
YDR330W	UBX5
YDR342C	NA
YDR343C	NA
YDR358W	GGA1
YDR365W-B	NA
YDR392W	SPT3
YDR406W.YDR406W-A	PDR15.YDR406W-A
YDR436W	PPZ2
YDR443C	SSN2
YDR448W	ADA2
YDR453C	TSA2
YDR461C-A	YDR461C-A
YDR461W	MFA1
YDR475C	JIP4
YDR479C	PEX29
YDR512C	EMI1
YDR513W	GRX2
YDR516C	EMI2
YDR533C	HSP31
YDR534C.YDR535C	NA
YDR540C	IRC4
YEL004W	YEA4
YEL011W	GLC3
YEL019C	MMS21
YEL039C	CYC7
YEL041W	YEF1
YEL057C	YEL057C
YEL060C	PRB1
YEL074W	NA
YER020W	GPA2
YER033C	ZRG8
YER037W	PHM8
YER039C.YER039C-A	NA
YER047C	SAP1
YER053C	PIC2
YER053C-A	YER053C-A
YER054C	GIP2
YER061C	CEM1
YER062C	HOR2
YER065C	ICL1
YER067W	YER067W
YER079W	YER079W
YER084W	NA
YER093C-A	YER093C-A
YER096W	SHC1
YER097W.YER098W	YER097W.UBP9
YER103W	SSA4
YER121W	YER121W
YER142C	MAG1
YER150W	SPI1
YER158C	YER158C
YER170W	ADK2
YER179W	DMC1
YER184C	YER184C
YER187W	YER187W
YFL002W-A	NA
YFL003C	MSH4
YFL011W	NA
YFL014W	HSP12
YFL016C	MDJ1
YFL020C	NA
YFL030W	AGX1
YFL042C	YFL042C
YFL052W	YFL052W
YFL058W	NA
YFL059W	NA
YFR015C	GSY1
YFR017C	YFR017C
YFR021W	ATG18
YFR052C-A.YFR053C	YFR052C-A.HXK1
YGL010W	YGL010W
YGL036W	YGL036W
YGL037C	PNC1
YGL045W	RIM8
YGL053W	NA
YGL059W	YGL059W
YGL096W	TOS8
YGL104C	VPS73
YGL108C	YGL108C
YGL121C	GPG1
YGL131C	SNT2
YGL156W	AMS1
YGL170C	NA
YGL180W	ATG1
YGL184C	STR3
YGL194C	HOS2
YGL204C	NA
YGL205W	POX1
YGL223C	COG1
YGL227W	VID30
YGL229C	SAP4
YGL237C	HAP2
YGL250W	RMR1
YGL258W-A	NA
YGR008C	STF2
YGR019W	UGA1
YGR023W	MTL1
YGR043C	NQM1
YGR050C	NA
YGR052W	FMP48
YGR053C	YGR053C
YGR067C	YGR067C
YGR070W	ROM1
YGR088W	CTT1
YGR107W	NA
YGR109W-B	NA
YGR110W	YGR110W
YGR121C	MEP1
YGR130C	YGR130C
YGR131W	YGR131W
YGR136W.YGR137W	LSB1.YGR137W
YGR142W	BTN2
YGR144W	THI4
YGR146C	YGR146C
YGR149W	YGR149W
YGR161C	RTS3
YGR161C-D	NA
YGR161W-A	NA
YGR161W-B	NA
YGR161W-C	YGR161W-C
YGR174W-A	YGR174W-A
YGR194C	XKS1
YGR201C	YGR201C
YGR205W	YGR205W
YGR211W	ZPR1
YGR225W	AMA1
YGR237C	YGR237C
YGR243W	FMP43
YGR244C	LSC2
YGR248W	SOL4
YGR249W	MGA1
YGR250C	YGR250C
YGR268C	HUA1
YGR287C	NA
YGR288W	MAL13
YGR289C	MAL11
YGR292W	NA
YGRWdelta31	NA
YHL010C	YHL010C
YHL016C	DUR3
YHL019C	APM2
YHL021C	FMP12
YHL022C	NA
YHL024W	RIM4
YHL035C	VMR1
YHL042W	YHL042W
YHR007C-A.YHR008C	NA
YHR016C	YSC84
YHR035W	YHR035W
YHR048W	YHR048W
YHR054C	NA
YHR071C-A	NA
YHR080C	YHR080C
YHR082C	KSP1
YHR087W	YHR087W
YHR096C	HXT5
YHR097C	YHR097C
YHR101C	BIG1
YHR104W	GRE3
YHR138C	YHR138C
YHR140W	YHR140W
YHR156C	LIN1
YHR157W	REC104
YHR159W	YHR159W
YHR161C	YAP1801
YHR171W	ATG7
YHR195W	NVJ1
YHR209W	CRG1
YHR214C-B	NA
YHR214W-A	NA
YHR216W	NA
YIL013C	PDR11
YIL014C-A	YIL014C-A
YIL036W	CST6
YIL045W	PIG2
YIL055C	YIL055C
YIL057C	YIL057C
YIL066C	NA
YIL071C	PCI8
YIL073C	SPO22
YIL083C	YIL083C
YIL087C.YIL086C	NA
YIL097W	FYV10
YIL100W.YIL099W	NA
YIL101C.YIL100C-A	NA
YIL105C	SLM1
YIL107C	PFK26
YIL111W	COX5B
YIL112W	HOS4
YIL113W	SDP1
YIL121W	QDR2
YIL136W	OM45
YIL160C	POT1
YIL162W	SUC2
YIL172C	NA
YIL173W	NA
YIR007W	YIR007W
YIR017C	MET28
YIR018C-A	YIR018C-A
YIR027C	DAL1
YIR039C	YPS6
YJL034W	KAR2
YJL038C	YJL038C
YJL042W	MHP1
YJL048C	UBX6
YJL052W	TDH1
YJL057C	IKS1
YJL066C	MPM1
YJL082W	IML2
YJL089W	SIP4
YJL102W	MEF2
YJL103C	GSM1
YJL132W	YJL132W
YJL133C-A	YJL133C-A
YJL137C	GLG2
YJL142C.YJL141C	IRC9.YAK1
YJL144W	YJL144W
YJL155C	FBP26
YJL161W	FMP33
YJL163C	YJL163C
YJL164C	TPK1
YJL185C	YJL185C
YJL213W	YJL213W
YJL218W	YJL218W
YJL219W	NA
YJL223C	NA
YJLWtau4.YJLWdelta10	NA
YJR008W	YJR008W
YJR019C	TES1
YJR030C	YJR030C
YJR036C	HUL4
YJR039W	YJR039W
YJR046W	TAH11
YJR059W	PTK2
YJR061W	YJR061W
YJR078W.YJR079W	NA
YJR091C	JSN1
YJR094C	IME1
YJR095W	SFC1
YJR096W	YJR096W
YJR108W	ABM1
YJR115W.YJR116W	YJR115W.YJR116W
YJR156C	NA
YJR159W	NA
YJR161C	NA
YKL002W	DID4
YKL015W	PUT3
YKL034W	TUL1
YKL035W	UGP1
YKL038W.YKL037W	NA
YKL039W	PTM1
YKL041W	VPS24
YKL051W	SFK1
YKL052C	ASK1
YKL062W	MSN4
YKL064W	MNR2
YKL084W.YKL083W	NA
YKL085W	MDH1
YKL086W	SRX1
YKL089W	MIF2
YKL091C	YKL091C
YKL095W	YJU2
YKL103C	LAP4
YKL117W	SBA1
YKL120W	OAC1
YKL133C	YKL133C
YKL142W	MRP8
YKL150W	MCR1
YKL151C	YKL151C
YKL162C	YKL162C
YKL163W	PIR3
YKL169C.YKL168C	NA
YKL178C	STE3
YKL217W	JEN1
YKR011C	YKR011C
YKR015C	YKR015C
YKR016W	FMP13
YKR027W	BCH2
YKR035W-A	DID2
YKR052C	MRS4
YKR056W	TRM2
YKR064W	OAF3
YKR093W	PTR2
YKR103W.YKR104W	NFT1.YKR104W
YLL023C	YLL023C
YLL026W	HSP104
YLL029W	YLL029W
YLL039C	UBI4
YLR001C	YLR001C
YLR006C	SSK1
YLR031W	NA
YLR035C	MLH2
YLR035C-A	NA
YLR037C	NA
YLR070C	XYL2
YLR080W	EMP46
YLR108C	YLR108C
YLR109W	AHP1
YLR111W.YLR112W	NA
YLR142W	PUT1
YLR149C	YLR149C
YLR151C	PCD1
YLR152C	YLR152C
YLR157C-B	NA
YLR161W	NA
YLR164W	YLR164W
YLR168C	YLR168C
YLR174W	IDP2
YLR177W	YLR177W
YLR178C	TFS1
YLR194C	YLR194C
YLR199C	NA
YLR205C	HMX1
YLR216C	CPR6
YLR234W	TOP3
YLR251W.YLR252W	SYM1.YLR252W
YLR258W	GSY2
YLR259C	HSP60
YLR267W	BOP2
YLR270W	DCS1
YLR271W	YLR271W
YLR312C	QNQ1
YLR327C	TMA10
YLR345W	YLR345W
YLR346C	YLR346C
YLR349W	NA
YLR350W	ORM2
YLR410W-A	NA
YLR410W-B	NA
YLR411W	NA
YLR423C	ATG17
YLR438W	CAR2
YLR446W	YLR446W
YML003W.YML002W	YML003W.YML002W
YML004C	GLO1
YML013W	UBX2
YML052W	SUR7
YML058W-A	NA
YML070W	DAK1
YML083C	NA
YML100W	TSL1
YML100W-A	YML100W-A
YML120C	NDI1
YML128C	MSC1
YML130C	ERO1
YML131W	YML131W
YMR009W	ADI1
YMR017W	NA
YMR030W	RSF1
YMR040W	YET2
YMR041C	ARA2
YMR045C	NA
YMR052C-A.YMR053C	YMR052C-A.STB2
YMR081C	ISF1
YMR084W.YMR085W	YMR084W.YMR085W
YMR086W	YMR086W
YMR087W	YMR087W
YMR090W	YMR090W
YMR103C.YMR104C	NA
YMR105C	PGM2
YMR107W	SPG4
YMR110C	HFD1
YMR120C	ADE17
YMR135C	GID8
YMR137C	PSO2
YMR139W	RIM11
YMR140W	SIP5
YMR156C	TPP1
YMR158C-A	NA
YMR159C	ATG16
YMR160W	YMR160W
YMR169C	ALD3
YMR173W.YMR173W-A	DDR48.YMR173W-A
YMR174C	PAI3
YMR175W	SIP18
YMR181C	YMR181C
YMR194C-B.YMR194C-A	NA
YMR196W	YMR196W
YMR206W	YMR206W
YMR250W	GAD1
YMR251W-A	HOR7
YMR252C.YMR253C	YMR252C.YMR253C
YMR261C	TPS3
YMR262W	YMR262W
YMR291W	YMR291W
YMR303C	ADH2
YMR315W	YMR315W
YMR316W	DIA1
YMR318C	ADH6
YNL006W	LST8
YNL007C	SIS1
YNL012W	SPO1
YNL015W	PBI2
YNL018C	NA
YNL019C	NA
YNL025C	SSN8
YNL033W	NA
YNL034W	NA
YNL036W	NCE103
YNL052W	COX5A
YNL054W	VAC7
YNL077W	APJ1
YNL092W	YNL092W
YNL093W	YPT53
YNL115C	YNL115C
YNL144C	YNL144C
YNL160W	YGP1
YNL173C	MDG1
YNL189W	SRP1
YNL194C	YNL194C
YNL195C	YNL195C
YNL200C	YNL200C
YNL214W	PEX17
YNL223W	ATG4
YNL237W	YTP1
YNL242W	ATG2
YNL250W	RAD50
YNL270C	ALP1
YNL272C	SEC2
YNL274C	GOR1
YNL277W	MET2
YNL281W	HCH1
YNL305C	YNL305C
YNL332W	NA
YNL333W	NA
YNR001C	CIT1
YNR002C	ATO2
YNR007C	ATG3
YNR008W	LRO1
YNR014W	YNR014W
YNR034W	SOL1
YNR034W-A	YNR034W-A
YNR064C	YNR064C
YNR073C	YNR073C
YNR075W	COS10
YOL015W	IRC10
YOL016C	CMK2
YOL032W	OPI10
YOL038C-A	YOL038C-A
YOL048C	YOL048C
YOL052C-A	DDR2
YOL071W	EMI5
YOL081W	IRA2
YOL083W	YOL083W
YOL084W	PHM7
YOL085C	NA
YOL106W	NA
YOL117W	RRI2
YOL126C	MDH2
YOL151W	GRE2
YOL153C	NA
YOL155C	HPF1
YOL156W	NA
YOL157C	NA
YOL162W	NA
YOR008W-B.YOR009W	NA
YOR020C	HSP10
YOR020W-A	YOR020W-A
YOR027W	STI1
YOR028C	CIN5
YOR036W	PEP12
YOR049C	RSB1
YOR052C	YOR052C
YOR054C	VHS3
YOR100C	CRC1
YOR120W	GCY1
YOR134W	BAG7
YOR137C	SIA1
YOR161C	PNS1
YOR173W	DCS2
YOR177C	NA
YOR178C	GAC1
YOR185C	GSP2
YOR186W	YOR186W
YOR192C	THI72
YOR192C-A	NA
YOR192C-B	NA
YOR220W	RCN2
YOR267C	HRK1
YOR273C	TPO4
YOR285W	YOR285W
YOR288C	MPD1
YOR289W	YOR289W
YOR292C	YOR292C
YOR298C-A	MBF1
YOR308C	SNU66
YOR317W	FAA1
YOR336W	KRE5
YOR343C	NA
YOR343W-B	NA
YOR347C	PYK2
YOR348C	PUT4
YOR358W	HAP5
YOR373W	NUD1
YOR374W	ALD4
YOR382W	FIT2
YOR383C	FIT3
YOR384W	FRE5
YOR386W	PHR1
YOR393W	NA
YPL004C	LSP1
YPL005W	AEP3
YPL014W	YPL014W
YPL017C	IRC15
YPL041C	YPL041C
YPL051W	ARL3
YPL054W	LEE1
YPL075W	GCR1
YPL087W	YDC1
YPL111W	CAR1
YPL114W	NA
YPL119C	DBP1
YPL119C-A	YPL119C-A
YPL123C	RNY1
YPL155C	KIP2
YPL156C	PRM4
YPL166W	ATG29
YPL171C	OYE3
YPL186C	UIP4
YPL196W	OXR1
YPL203W	TPK2
YPL219W	PCL8
YPL222W	FMP40
YPL224C	MMT2
YPL230W	YPL230W
YPL240C	HSP82
YPL247C	YPL247C
YPL250C	ICY2
YPL264C	YPL264C
YPL281C	NA
YPR001W	CIT3
YPR005C	HAL1
YPR026W	ATH1
YPR030W	CSR2
YPR036W-A	YPR036W-A
YPR042C	PUF2
YPR079W	MRL1
YPR145C-A	YPR145C-A
YPR151C	SUE1
YPR154W	PIN3
YPR157W	YPR157W
YPR158W	YPR158W
YPR160W.YPR160W-A	GPH1.YPR160W-A
YPR170W-B	NA
YPR174C	YPR174C
YPR184W	GDB1

## Sheet: Heat down-regulated
mRNAs down-regulated 5 fold or more after heat-stress		Gene-ontology analysis → biological process
systematic name	name	Analysis Type:	PANTHER Overrepresentation Test (Released 20210224)
YAL019W-A.YAL019W	NA	Annotation Version and Release Date:	GO Ontology database DOI: 10.5281/zenodo.4495804 Released 2021-02-01
YAL025C	MAK16	Analyzed List:	upload_1 (Saccharomyces cerevisiae)
YAL037W	YAL037W	Reference List:	Saccharomyces cerevisiae (all genes in database)
YAL059W	ECM1	Test Type:	FISHER
YAL063C-A	NA	Correction:	FDR
YAR071W	NA	GO biological process complete	Saccharomyces cerevisiae - REFLIST (6049)	upload_1 (332)	upload_1 (expected)	upload_1 (over/under)	upload_1 (fold Enrichment)	upload_1 (raw P-value)	upload_1 (FDR)
YBL004W	UTP20	snRNA pseudouridine synthesis (GO:0031120)	7	7	.38	0	18.22	2.42E-06	1.36E-04
YBL024W	NCL1	snRNA modification (GO:0040031)	8	7	.44	0	15.94	4.34E-06	2.22E-04
YBL028C	YBL028C	endonucleolytic cleavage in 5'-ETS of tricistronic rRNA transcript (SSU-rRNA, 5.8S rRNA, LSU-rRNA) (GO:0000480)	33	28	1.81	0	15.46	1.50E-20	1.82E-18
YBL029W	YBL029W	rRNA 5'-end processing (GO:0000967)	36	30	1.98	0	15.18	8.60E-22	1.12E-19
YBL039C.YBL039C-A	URA7.YBL039C-A	endonucleolytic cleavage to generate mature 5'-end of SSU-rRNA from (SSU-rRNA, 5.8S rRNA, LSU-rRNA) (GO:0000472)	34	28	1.87	0	15.00	2.61E-20	3.09E-18
YBL042C	FUI1	assembly of large subunit precursor of preribosome (GO:1902626)	10	8	.55	0	14.58	1.37E-06	7.91E-05
YBL054W.YBL053W	NA	rRNA 2'-O-methylation (GO:0000451)	5	4	.27	0	14.58	7.36E-04	2.66E-02
YBL068W	PRS4	endonucleolytic cleavage in ITS1 to separate SSU-rRNA from 5.8S rRNA and LSU-rRNA from tricistronic rRNA transcript (SSU-rRNA, 5.8S rRNA, LSU-rRNA) (GO:0000447)	44	35	2.41	0	14.49	8.38E-25	1.21E-22
YBL081W	YBL081W	rRNA methylation (GO:0031167)	65	47	3.57	0	13.17	8.73E-32	1.63E-29
YBR021W	FUR4	rRNA base methylation (GO:0070475)	7	5	.38	0	13.01	2.16E-04	8.88E-03
YBR031W	RPL4A	rRNA modification (GO:0000154)	77	54	4.23	0	12.78	5.17E-36	1.12E-33
YBR034C	HMT1	endonucleolytic cleavage of tricistronic rRNA transcript (SSU-rRNA, 5.8S rRNA, LSU-rRNA) (GO:0000479)	58	40	3.18	0	12.57	1.48E-26	2.33E-24
YBR050C	REG2	endonucleolytic cleavage involved in rRNA processing (GO:0000478)	58	40	3.18	0	12.57	1.48E-26	2.26E-24
YBR061C	TRM7	ncRNA 5'-end processing (GO:0034471)	44	30	2.41	0	12.42	5.01E-20	5.80E-18
YBR092C	PHO3	tRNA nucleoside ribose methylation (GO:0002128)	6	4	.33	0	12.15	1.18E-03	3.86E-02
YBR104W	YMC2	RNA 5'-end processing (GO:0000966)	45	30	2.47	0	12.15	7.96E-20	9.01E-18
YBR141C	YBR141C	maturation of LSU-rRNA from tricistronic rRNA transcript (SSU-rRNA, 5.8S rRNA, LSU-rRNA) (GO:0000463)	49	32	2.69	0	11.90	6.94E-21	8.61E-19
YBR142W	MAK5	RNA methylation (GO:0001510)	95	60	5.21	0	11.51	3.78E-38	9.85E-36
YBR143C	SUP45	maturation of 5.8S rRNA from tricistronic rRNA transcript (SSU-rRNA, 5.8S rRNA, LSU-rRNA) (GO:0000466)	91	56	4.99	0	11.21	3.89E-35	7.79E-33
YBR154C	RPB5	maturation of SSU-rRNA from tricistronic rRNA transcript (SSU-rRNA, 5.8S rRNA, LSU-rRNA) (GO:0000462)	104	64	5.71	0	11.21	3.15E-40	1.09E-37
YBR155W	CNS1	maturation of 5.8S rRNA (GO:0000460)	91	56	4.99	0	11.21	3.89E-35	7.50E-33
YBR189W	RPS9B	maturation of LSU-rRNA (GO:0000470)	59	35	3.24	0	10.81	9.67E-22	1.23E-19
YBR238C	YBR238C	cleavage involved in rRNA processing (GO:0000469)	82	48	4.50	0	10.67	2.17E-29	3.65E-27
YBR247C	ENP1	maturation of SSU-rRNA (GO:0030490)	116	66	6.37	0	10.37	6.44E-40	2.10E-37
YBR267W	REI1	termination of RNA polymerase III transcription (GO:0006386)	16	9	.88	0	10.25	2.44E-06	1.35E-04
YBR271W	YBR271W	rRNA pseudouridine synthesis (GO:0031118)	11	6	.60	0	9.94	1.44E-04	6.20E-03
YCL036W	GFD2	tRNA methylation (GO:0030488)	24	13	1.32	0	9.87	1.86E-08	1.29E-06
YCL037C	SRO9	ribosomal large subunit biogenesis (GO:0042273)	122	65	6.70	0	9.71	5.67E-38	1.41E-35
YCL054W	SPB1	ribosomal small subunit biogenesis (GO:0042274)	143	75	7.85	0	9.56	1.23E-43	5.82E-41
YCL058W-A	YCL058W-A	tRNA transcription by RNA polymerase III (GO:0042797)	18	9	.99	0	9.11	5.11E-06	2.56E-04
YCR016W	YCR016W	tRNA transcription (GO:0009304)	18	9	.99	0	9.11	5.11E-06	2.53E-04
YCR047C	BUD23	rRNA processing (GO:0006364)	282	139	15.48	0	8.98	1.31E-82	1.36E-79
YCR057C	PWP2	RNA modification (GO:0009451)	163	77	8.95	0	8.61	2.60E-42	1.04E-39
YCR072C	RSA4	macromolecule methylation (GO:0043414)	142	67	7.79	0	8.60	1.29E-36	2.92E-34
YCR087C-A	LUG1	rRNA metabolic process (GO:0016072)	300	141	16.47	0	8.56	8.37E-82	7.26E-79
YDL014W	NOP1	ribosome biogenesis (GO:0042254)	394	171	21.62	0	7.91	2.29E-98	1.19E-94
YDL031W	DBP10	ribosomal subunit export from nucleus (GO:0000054)	51	22	2.80	0	7.86	6.52E-12	6.41E-10
YDL060W	TSR1	methylation (GO:0032259)	162	69	8.89	0	7.76	1.66E-35	3.46E-33
YDL063C	YDL063C	ribosome localization (GO:0033750)	52	22	2.85	0	7.71	8.84E-12	8.38E-10
YDL082W	RPL13A	ribosomal large subunit assembly (GO:0000027)	41	17	2.25	0	7.55	2.81E-09	2.15E-07
YDL112W	TRM3	pseudouridine synthesis (GO:0001522)	17	7	.93	0	7.50	1.55E-04	6.64E-03
YDL121C	YDL121C	ncRNA processing (GO:0034470)	402	165	22.06	0	7.48	4.13E-91	7.18E-88
YDL148C	NOP14	ribosomal large subunit export from nucleus (GO:0000055)	32	13	1.76	0	7.40	2.61E-07	1.64E-05
YDL150W	RPC53	rRNA-containing ribonucleoprotein complex export from nucleus (GO:0071428)	66	26	3.62	0	7.18	3.95E-13	4.12E-11
YDL153C	SAS10	snRNA metabolic process (GO:0016073)	31	12	1.70	0	7.05	1.15E-06	6.80E-05
YDL166C	FAP7	ribonucleoprotein complex biogenesis (GO:0022613)	477	177	26.18	0	6.76	2.41E-93	6.28E-90
YDL167C	NRP1	ncRNA metabolic process (GO:0034660)	462	167	25.36	0	6.59	2.32E-85	3.02E-82
YDL201W	TRM8	nucleolar large rRNA transcription by RNA polymerase I (GO:0042790)	17	6	.93	0	6.43	9.00E-04	3.13E-02
YDL208W	NHP2	ribosome assembly (GO:0042255)	77	26	4.23	0	6.15	6.98E-12	6.74E-10
YDL213C	NOP6	RNA phosphodiester bond hydrolysis, endonucleolytic (GO:0090502)	139	44	7.63	0	5.77	1.55E-18	1.68E-16
YDL227C	NA	tRNA modification (GO:0006400)	82	25	4.50	0	5.55	1.11E-10	8.92E-09
YDL229W	SSB1	transcription by RNA polymerase I (GO:0006360)	38	11	2.09	0	5.27	3.14E-05	1.44E-03
YDR021W	FAL1	RNA processing (GO:0006396)	573	165	31.45	0	5.25	1.72E-71	1.28E-68
YDR060W	MAK21	transcription by RNA polymerase III (GO:0006383)	33	9	1.81	0	4.97	2.43E-04	9.66E-03
YDR075W	PPH3	RNA phosphodiester bond hydrolysis (GO:0090501)	191	52	10.48	0	4.96	2.29E-19	2.54E-17
YDR083W	RRP8	ncRNA transcription (GO:0098781)	59	15	3.24	0	4.63	4.47E-06	2.26E-04
YDR087C	RRP1	ribonucleoprotein complex export from nucleus (GO:0071426)	122	31	6.70	0	4.63	3.12E-11	2.80E-09
YDR091C	RLI1	ribonucleoprotein complex localization (GO:0071166)	123	31	6.75	0	4.59	3.73E-11	3.24E-09
YDR101C	ARX1	protein export from nucleus (GO:0006611)	124	31	6.81	0	4.55	4.44E-11	3.79E-09
YDR106W	NA	DNA-templated transcription, termination (GO:0006353)	52	13	2.85	0	4.55	2.27E-05	1.07E-03
YDR120C	TRM1	RNA export from nucleus (GO:0006405)	125	31	6.86	0	4.52	5.29E-11	4.37E-09
YDR161W	YDR161W	nuclear export (GO:0051168)	127	31	6.97	0	4.45	7.45E-11	6.07E-09
YDR165W	TRM82	ribonucleoprotein complex assembly (GO:0022618)	168	36	9.22	0	3.90	5.01E-11	4.21E-09
YDR183C-A.YDR184C	YDR183C-A.ATC1	tRNA processing (GO:0008033)	131	28	7.19	0	3.89	8.37E-09	6.14E-07
YDR234W	LYS4	ribonucleoprotein complex subunit organization (GO:0071826)	175	37	9.60	0	3.85	3.71E-11	3.28E-09
YDR281C	PHM6	nuclear transport (GO:0051169)	169	35	9.28	0	3.77	2.14E-10	1.69E-08
YDR299W	BFR2	nucleocytoplasmic transport (GO:0006913)	169	35	9.28	0	3.77	2.14E-10	1.66E-08
YDR312W	SSF2	protein-containing complex localization (GO:0031503)	157	31	8.62	0	3.60	6.67E-09	5.03E-07
YDR324C	UTP4	RNA metabolic process (GO:0016070)	948	187	52.03	0	3.59	6.52E-60	3.78E-57
YDR339C	FCF1	translational termination (GO:0006415)	149	29	8.18	0	3.55	2.78E-08	1.88E-06
YDR361C	BCP1	nucleic acid phosphodiester bond hydrolysis (GO:0090305)	273	53	14.98	0	3.54	2.69E-14	2.86E-12
YDR365C	ESF1	establishment of RNA localization (GO:0051236)	162	31	8.89	0	3.49	1.27E-08	9.21E-07
YDR398W	UTP5	RNA transport (GO:0050658)	162	31	8.89	0	3.49	1.27E-08	9.09E-07
YDR399W	HPT1	nucleic acid transport (GO:0050657)	164	31	9.00	0	3.44	1.64E-08	1.15E-06
YDR412W	RRP17	RNA localization (GO:0006403)	186	34	10.21	0	3.33	6.69E-09	4.98E-07
YDR429C	TIF35	establishment of organelle localization (GO:0051656)	121	22	6.64	0	3.31	3.77E-06	1.98E-04
YDR449C	UTP6	cytoplasmic translation (GO:0002181)	171	30	9.39	0	3.20	1.22E-07	8.05E-06
YDR465C	RMT2	gene expression (GO:0010467)	1201	210	65.92	0	3.19	5.16E-62	3.36E-59
YDR471W	RPL27B	cellular protein complex disassembly (GO:0043624)	170	29	9.33	0	3.11	3.38E-07	2.07E-05
YDR492W	IZH1	tRNA metabolic process (GO:0006399)	172	28	9.44	0	2.97	1.25E-06	7.32E-05
YDR496C	PUF6	cellular component biogenesis (GO:0044085)	1148	185	63.01	0	2.94	1.02E-46	5.34E-44
YEL008C-A	NA	organelle assembly (GO:0070925)	170	27	9.33	0	2.89	2.96E-06	1.61E-04
YEL026W	SNU13	nucleobase-containing compound transport (GO:0015931)	210	33	11.53	0	2.86	2.76E-07	1.71E-05
YEL040W	UTR2	nucleic acid metabolic process (GO:0090304)	1279	190	70.20	0	2.71	1.59E-43	6.90E-41
YEL053C	MAK10	protein-containing complex disassembly (GO:0032984)	200	29	10.98	0	2.64	1.02E-05	5.00E-04
YER001W	MNN1	nucleobase-containing compound metabolic process (GO:0006139)	1478	198	81.12	0	2.44	1.21E-39	3.71E-37
YER002W	NOP16	cellular aromatic compound metabolic process (GO:0006725)	1562	202	85.73	0	2.36	1.71E-38	4.96E-36
YER006W	NUG1	heterocycle metabolic process (GO:0046483)	1572	202	86.28	0	2.34	3.04E-38	8.32E-36
YER049W	TPA1	organic cyclic compound metabolic process (GO:1901360)	1626	203	89.24	0	2.27	1.28E-36	3.04E-34
YER056C	FCY2	cellular nitrogen compound metabolic process (GO:0034641)	1875	227	102.91	0	2.21	1.10E-41	4.10E-39
YER070W	RNR1	macromolecule modification (GO:0043412)	889	103	48.79	0	2.11	4.27E-13	4.36E-11
YER082C	UTP7	cellular component disassembly (GO:0022411)	267	30	14.65	0	2.05	4.07E-04	1.58E-02
YER126C	NSA2	translation (GO:0006412)	366	39	20.09	0	1.94	1.72E-04	7.24E-03
YER127W	LCP5	peptide biosynthetic process (GO:0043043)	370	39	20.31	0	1.92	1.90E-04	7.85E-03
YER131W	RPS26B	protein-containing complex subunit organization (GO:0043933)	699	72	38.36	0	1.88	3.73E-07	2.26E-05
YFL002C	SPB4	amide biosynthetic process (GO:0043604)	412	42	22.61	0	1.86	2.47E-04	9.74E-03
YFL023W	BUD27	macromolecule metabolic process (GO:0043170)	2447	240	134.30	0	1.79	3.46E-30	6.22E-28
YFL034C-A	RPL22B	peptide metabolic process (GO:0006518)	404	39	22.17	0	1.76	1.15E-03	3.80E-02
YFR001W	LOC1	cellular component organization or biogenesis (GO:0071840)	2268	217	124.48	0	1.74	2.52E-23	3.55E-21
YFR032C	NA	nitrogen compound metabolic process (GO:0006807)	2846	260	156.20	0	1.66	8.56E-30	1.49E-27
YFR055W	IRC7	primary metabolic process (GO:0044238)	3061	265	168.00	0	1.58	8.28E-27	1.35E-24
YGL028C	SCW11	organic substance metabolic process (GO:0071704)	3252	271	178.49	0	1.52	4.25E-25	6.32E-23
YGL055W	OLE1	cellular metabolic process (GO:0044237)	3293	268	180.74	0	1.48	1.83E-22	2.50E-20
YGL056C	SDS23	metabolic process (GO:0008152)	3450	274	189.35	0	1.45	5.71E-22	7.63E-20
YGL078C	DBP3	cellular macromolecule metabolic process (GO:0044260)	2029	159	111.36	0	1.43	1.99E-07	1.28E-05
YGL099W	LSG1	cellular process (GO:0009987)	5028	318	275.96	0	1.15	4.24E-12	4.25E-10
YGL111W	NSA1	biological regulation (GO:0065007)	2079	74	114.11	0	.65	3.96E-06	2.06E-04
YGL169W.YGL168W	SUA5.HUR1	regulation of biological process (GO:0050789)	1695	58	93.03	0	.62	1.60E-05	7.74E-04
YGL171W	ROK1	organelle organization (GO:0006996)	1384	47	75.96	0	.62	1.44E-04	6.24E-03
YGL209W	MIG2	regulation of cellular process (GO:0050794)	1591	51	87.32	0	.58	4.15E-06	2.14E-04
YGL255W	ZRT1	organic substance catabolic process (GO:1901575)	708	20	38.86	0	.51	9.67E-04	3.34E-02
YGR034W	RPL26B	regulation of RNA metabolic process (GO:0051252)	685	19	37.60	0	.51	8.29E-04	2.92E-02
YGR079W	YGR079W	cell cycle (GO:0007049)	705	19	38.69	0	.49	4.87E-04	1.83E-02
YGR081C	SLX9	regulation of RNA biosynthetic process (GO:2001141)	641	17	35.18	0	.48	7.86E-04	2.83E-02
YGR083C	GCD2	regulation of transcription, DNA-templated (GO:0006355)	641	17	35.18	0	.48	7.86E-04	2.81E-02
YGR090W	UTP22	regulation of nucleic acid-templated transcription (GO:1903506)	641	17	35.18	0	.48	7.86E-04	2.79E-02
YGR103W	NOP7	cellular catabolic process (GO:0044248)	785	20	43.08	0	.46	8.32E-05	3.70E-03
YGR123C	PPT1	catabolic process (GO:0009056)	879	22	48.24	0	.46	1.57E-05	7.67E-04
YGR128C	UTP8	negative regulation of cellular process (GO:0048523)	638	15	35.02	0	.43	1.75E-04	7.30E-03
YGR145W	ENP2	regulation of transcription by RNA polymerase II (GO:0006357)	481	11	26.40	0	.42	9.80E-04	3.36E-02
YGR158C	MTR3	chromosome organization (GO:0051276)	560	11	30.74	0	.36	6.47E-05	2.91E-03
YGR159C	NSR1	response to chemical (GO:0042221)	511	10	28.05	0	.36	1.22E-04	5.34E-03
YGR162W	TIF4631	cell cycle process (GO:0022402)	565	11	31.01	0	.35	4.63E-05	2.10E-03
YGR177C	ATF2	cell communication (GO:0007154)	373	7	20.47	0	.34	1.14E-03	3.80E-02
YGR187C	HGH1	cellular response to chemical stimulus (GO:0070887)	383	7	21.02	0	.33	8.50E-04	2.97E-02
YGR200C	ELP2	response to stimulus (GO:0050896)	1110	18	60.92	0	.30	2.21E-11	2.02E-09
YGR221C	TOS2	mitotic cell cycle process (GO:1903047)	309	5	16.96	0	.29	1.52E-03	4.90E-02
YGR245C	SDA1	organonitrogen compound catabolic process (GO:1901565)	403	6	22.12	0	.27	1.15E-04	5.08E-03
YGR251W	YGR251W	response to stress (GO:0006950)	745	11	40.89	0	.27	2.41E-08	1.65E-06
YGR271C-A.YGR272C	YGR271C-A.YGR272C	cellular response to stress (GO:0033554)	692	10	37.98	0	.26	6.75E-08	4.51E-06
YGR283C	YGR283C	cellular response to stimulus (GO:0051716)	998	14	54.78	0	.26	1.39E-11	1.30E-09
YHL013C	OTU2	protein catabolic process (GO:0030163)	290	4	15.92	0	.25	1.04E-03	3.53E-02
YHL039W	YHL039W	DNA metabolic process (GO:0006259)	479	6	26.29	0	.23	3.35E-06	1.80E-04
YHR040W	BCD1	signal transduction (GO:0007165)	262	3	14.38	0	.21	6.09E-04	2.25E-02
YHR046C	INM1	signaling (GO:0023052)	262	3	14.38	0	.21	6.09E-04	2.24E-02
YHR052W	CIC1	mitochondrion organization (GO:0007005)	273	3	14.98	0	.20	4.30E-04	1.66E-02
YHR062C	RPP1	cellular protein catabolic process (GO:0044257)	283	3	15.53	0	.19	3.07E-04	1.20E-02
YHR065C	RRP3	DNA repair (GO:0006281)	292	3	16.03	0	.19	2.18E-04	8.87E-03
YHR066W	SSF1	proteolysis (GO:0006508)	416	4	22.83	0	.18	3.39E-06	1.80E-04
YHR070W	TRM5	vesicle-mediated transport (GO:0016192)	426	4	23.38	0	.17	1.53E-06	8.74E-05
YHR072W-A	NOP10	cellular response to DNA damage stimulus (GO:0006974)	336	3	18.44	0	.16	2.33E-05	1.08E-03
YHR085W	IPI1	ubiquitin-dependent protein catabolic process (GO:0006511)	232	2	12.73	0	.16	4.82E-04	1.83E-02
YHR088W	RPF1	DNA recombination (GO:0006310)	233	2	12.79	0	.16	4.81E-04	1.84E-02
YHR089C	GAR1	modification-dependent protein catabolic process (GO:0019941)	238	2	13.06	0	.15	4.99E-04	1.86E-02
YHR094C	HXT1	meiotic cell cycle process (GO:1903046)	250	2	13.72	0	.15	2.30E-04	9.28E-03
YHR143W-A	RPC10	proteolysis involved in cellular protein catabolic process (GO:0051603)	262	2	14.38	0	.14	1.66E-04	7.02E-03
YHR144C	DCD1	reproductive process (GO:0022414)	407	3	22.34	0	.13	7.66E-07	4.59E-05
YHR148W	IMP3	reproduction (GO:0000003)	426	3	23.38	0	.13	2.33E-07	1.48E-05
YHR149C	SKG6	protein localization to organelle (GO:0033365)	436	3	23.93	0	.13	1.58E-07	1.03E-05
YHR169W	DBP8	meiotic cell cycle (GO:0051321)	308	2	16.90	0	.12	1.69E-05	8.09E-04
YHR170W	NMD3	establishment of protein localization to organelle (GO:0072594)	345	2	18.94	0	.11	2.37E-06	1.34E-04
YHR184W	SSP1	chromosome segregation (GO:0007059)	183	1	10.04	0	.10	1.06E-03	3.58E-02
YHR196W	UTP9	anatomical structure development (GO:0048856)	183	1	10.04	0	.10	1.06E-03	3.56E-02
YHR197W	RIX1	anatomical structure morphogenesis (GO:0009653)	183	1	10.04	0	.10	1.06E-03	3.54E-02
YIL019W	FAF1	cell differentiation (GO:0030154)	188	1	10.32	0	.10	7.08E-04	2.58E-02
YIL064W	YIL064W	cellular developmental process (GO:0048869)	194	1	10.65	0	.09	4.82E-04	1.82E-02
YIL069C	RPS24B	developmental process (GO:0032502)	216	1	11.86	0	.08	2.36E-04	9.46E-03
YIL079C	AIR1	Golgi vesicle transport (GO:0048193)	200	0	10.98	0	< 0.01	3.13E-05	1.44E-03
YIL091C	YIL091C	protein targeting (GO:0006605)	248	0	13.61	0	< 0.01	2.69E-06	1.48E-04
YIL092W	YIL092W	protein localization to vacuole (GO:0072665)	135	0	7.41	0	< 0.01	1.26E-03	4.11E-02
YIL096C	YIL096C	protein localization to membrane (GO:0072657)	137	0	7.52	0	< 0.01	1.30E-03	4.21E-02
YIL103W	DPH1	membrane organization (GO:0061024)	213	0	11.69	0	< 0.01	2.25E-05	1.06E-03
YIL104C	SHQ1
YIL127C	YIL127C
YIR043C	NA
YJL010C	NOP9
YJL011C	RPC17
YJL033W	HCA4
YJL050W	MTR4
YJL069C	UTP18
YJL098W	SAP185
YJL109C	UTP10
YJL122W	ALB1
YJL125C	GCD14
YJL148W	RPA34
YJL190C	RPS22A
YJL198W	PHO90
YJL200C	ACO2
YJL208C	NUC1
YJR003C	YJR003C
YJR016C	ILV3
YJR041C	URB2
YJR063W	RPA12
YJR070C	LIA1
YJR097W	JJJ3
YJR119C	JHD2
YJR124C	YJR124C
YJR129C	YJR129C
YJR146W.YJR147W	YJR146W.HMS2
YKL014C	URB1
YKL022C.YKL021C	CDC16.MAK11
YKL029C	MAE1
YKL050C	YKL050C
YKL082C	RRP14
YKL099C	UTP11
YKL101W	HSL1
YKL124W.YKL123W	SSH4.YKL123W
YKL143W	LTV1
YKL144C	RPC25
YKL156W	RPS27A
YKL172W	EBP2
YKL181W	PRS1
YKL191W	DPH2
YKR024C	DBP7
YKR058W	GLG1
YKR063C	LAS1
YKR079C	TRZ1
YKR081C	RPF2
YKR092C	SRP40
YLL008W	DRS1
YLL011W	SOF1
YLL034C	RIX7
YLL042C	ATG10
YLR002C	NOC3
YLR003C	YLR003C
YLR009W	RLP24
YLR048W	RPS0B
YLR051C	FCF2
YLR061W	RPL22A
YLR068W	FYV7
YLR073C	YLR073C
YLR074C	BUD20
YLR129W	DIP2
YLR146C	SPE4
YLR175W	CBF5
YLR180W	SAM1
YLR186W	EMG1
YLR196W	PWP1
YLR197W	SIK1
YLR214W	FRE1
YLR221C	RSA3
YLR222C	UTP13
YLR243W	YLR243W
YLR249W	YEF3
YLR276C	DBP9
YLR316C	TAD3
YLR355C	ILV5
YLR363W-A	YLR363W-A
YLR401C	DUS3
YLR405W	DUS4
YLR407W	YLR407W
YLR409C	UTP21
YLR413W	YLR413W
YLR435W	TSR2
YML018C	YML018C
YML022W	APT1
YML026C	RPS18B
YML043C	RRN11
YML060W	OGG1
YML080W	DUS1
YML082W	YML082W
YML093W	UTP14
YML096W	YML096W
YML113W	DAT1
YML123C	PHO84
YMR006C	PLB2
YMR014W	BUD22
YMR049C	ERB1
YMR093W	UTP15
YMR127C	SAS2
YMR128W	ECM16
YMR131C	RRB1
YMR138W	CIN4
YMR172W	HOT1
YMR194W	RPL36A
YMR229C	RRP5
YMR241W	YHM2
YMR259C	YMR259C
YMR269W	TMA23
YMR309C	NIP1
YMR310C	YMR310C
YMR320W	NA
YNL002C	RLP7
YNL022C	YNL022C
YNL023C	FAP1
YNL024C	YNL024C
YNL061W	NOP2
YNL062C	GCD10
YNL065W	AQR1
YNL067W	RPL9B
YNL075W	IMP4
YNL095C	YNL095C
YNL110C	NOP15
YNL112W	DBP2
YNL113W	RPC19
YNL119W	NCS2
YNL132W	KRE33
YNL141W	AAH1
YNL151C	RPC31
YNL162W-A	YNL162W-A
YNL175C	NOP13
YNL182C	IPI3
YNL186W	UBP10
YNL207W	RIO2
YNL209W	SSB2
YNL227C	JJJ1
YNL248C	RPA49
YNL251C	NRD1
YNL256W	FOL1
YNL289W	PCL1
YNL299W	TRF5
YNL301C	RPL18B
YNL308C	KRI1
YNL313C	YNL313C
YNR012W	URK1
YNR024W	YNR024W
YNR038W	DBP6
YNR054C	ESF2
YNR060W	NA
YOL010W	RCL1
YOL041C	NOP12
YOL077C	BRX1
YOL080C	REX4
YOL092W	YOL092W
YOL093W	TRM10
YOL097W-A	YOL097W-A
YOL101C	IZH4
YOL124C	TRM11
YOL144W	NOP8
YOL150C	NA
YOL152W	FRE7
YOR004W	UTP23
YOR053W	NA
YOR056C	NOB1
YOR078W	BUD21
YOR091W	TMA46
YOR095C	RKI1
YOR108W	LEU9
YOR145C	PNO1
YOR154W	SLP1
YOR206W	NOC2
YOR243C	PUS7
YOR252W	TMA16
YOR272W	YTM1
YOR287C	YOR287C
YOR294W	RRS1
YOR295W	UAF30
YOR298W	NA
YOR309C.YOR310C	YOR309C.NOP58
YOR315W	SFG1
YOR340C	RPA43
YOR342C	YOR342C
YOR346W	REV1
YOR359W	VTS1
YOR390W	NA
YPL012W	RRP12
YPL019C	VTC3
YPL043W	NOP4
YPL068C.YPL067C	YPL068C.YPL067C
YPL079W	RPL21B
YPL081W	RPS9A
YPL086C	ELP3
YPL093W	NOG1
YPL126W	NAN1
YPL146C	NOP53
YPL183C	YPL183C
YPL189W	GUP2
YPL201C	YIG1
YPL207W	TYW1
YPL211W	NIP7
YPL212C	PUS1
YPL217C	BMS1
YPL226W	NEW1
YPL256C	CLN2
YPL266W	DIM1
YPR010C	RPA135
YPR016C	TIF6
YPR066W	UBA3
YPR110C	RPC40
YPR112C	MRD1
YPR137W	RRP9
YPR143W	RRP15
YPR144C	NOC4
YPR163C	TIF3
YPR187W	RPO26

## Sheet: mRNAs with large oligo-adenylated fraction
mRNAs with large oligo-adenyated fraction		Gene-ontology analysis → biological process
systematic name	name	Analysis Type:	PANTHER Overrepresentation Test (Released 20210224)
YAL038W	CDC19	Annotation Version and Release Date:	GO Ontology database DOI: 10.5281/zenodo.4495804 Released 2021-02-01
YBR031W	RPL4A	Analyzed List:	upload_1 (Saccharomyces cerevisiae)
YBR078W	ECM33	Reference List:	Saccharomyces cerevisiae (all genes in database)
YBR084C-A	RPL19A	Test Type:	FISHER
YBR118W	TEF2	Correction:	FDR
YCR012W	PGK1	GO biological process complete	Saccharomyces cerevisiae - REFLIST (6049)	upload_1 (696)	upload_1 (expected)	upload_1 (over/under)	upload_1 (fold Enrichment)	upload_1 (raw P-value)	upload_1 (FDR)
YDL229W	SSB1	protein O-linked mannosylation (GO:0035269)	11	8	1.27	0	6.32	3.31E-04	4.42E-02
YDR077W	SED1	protein mannosylation (GO:0035268)	13	9	1.50	0	6.02	1.81E-04	2.95E-02
YDR385W	EFT2	alpha-amino acid biosynthetic process (GO:1901607)	107	32	12.31	0	2.60	1.26E-05	4.37E-03
YEL026W	SNU13	cellular amino acid biosynthetic process (GO:0008652)	123	35	14.15	0	2.47	1.35E-05	4.13E-03
YEL034W.YEL033W	NA	RNA methylation (GO:0001510)	95	27	10.93	0	2.47	1.13E-04	1.96E-02
YER043C	SAH1	cellular amino acid metabolic process (GO:0006520)	239	64	27.50	0	2.33	1.13E-08	2.95E-05
YER056C-A	RPL34A	alpha-amino acid metabolic process (GO:1901605)	166	43	19.10	0	2.25	7.62E-06	3.05E-03
YFL032W.YFL031W	YFL032W.HAC1	organic acid biosynthetic process (GO:0016053)	187	48	21.52	0	2.23	2.92E-06	1.38E-03
YFL039C	ACT1	carboxylic acid biosynthetic process (GO:0046394)	183	46	21.06	0	2.18	6.95E-06	3.02E-03
YGL008C	PMA1	RNA localization (GO:0006403)	186	46	21.40	0	2.15	1.29E-05	4.21E-03
YGL189C.YGL188C-A	RPS26A.YGL188C-A	establishment of RNA localization (GO:0051236)	162	40	18.64	0	2.15	4.78E-05	1.13E-02
YGR192C	TDH3	RNA transport (GO:0050658)	162	40	18.64	0	2.15	4.78E-05	1.08E-02
YHR174W	ENO2	nucleic acid transport (GO:0050657)	164	40	18.87	0	2.12	5.39E-05	1.17E-02
YHR193C	EGD2	nuclear transport (GO:0051169)	169	40	19.45	0	2.06	1.08E-04	2.00E-02
YIL053W	RHR2	nucleocytoplasmic transport (GO:0006913)	169	40	19.45	0	2.06	1.08E-04	1.93E-02
YJL158C	CIS3	RNA modification (GO:0009451)	163	38	18.75	0	2.03	2.12E-04	3.24E-02
YJL159W	HSP150	tRNA metabolic process (GO:0006399)	172	39	19.79	0	1.97	3.01E-04	4.13E-02
YKL180W	RPL17A	carboxylic acid metabolic process (GO:0019752)	390	88	44.87	0	1.96	3.14E-08	4.09E-05
YLL024C	SSA2	organic acid metabolic process (GO:0006082)	411	92	47.29	0	1.95	1.78E-08	3.09E-05
YLR044C	PDC1	nucleobase-containing compound transport (GO:0015931)	210	47	24.16	0	1.95	8.88E-05	1.71E-02
YLR110C	CCW12	oxoacid metabolic process (GO:0043436)	408	90	46.94	0	1.92	5.84E-08	6.08E-05
YLR185W	RPL37A	small molecule biosynthetic process (GO:0044283)	330	68	37.97	0	1.79	1.88E-05	5.15E-03
YLR249W	YEF3	regulation of biological quality (GO:0065008)	556	99	63.97	0	1.55	6.11E-05	1.27E-02
YLR293C	GSP1	ncRNA metabolic process (GO:0034660)	462	82	53.16	0	1.54	2.97E-04	4.31E-02
YLR448W	RPL6B	small molecule metabolic process (GO:0044281)	709	123	81.58	0	1.51	1.45E-05	4.21E-03
YML073C	RPL6A	organonitrogen compound biosynthetic process (GO:1901566)	866	138	99.64	0	1.38	1.98E-04	3.12E-02
YNL209W	SSB2	biosynthetic process (GO:0009058)	1527	229	175.70	0	1.30	2.13E-05	5.55E-03
YOL040C	RPS15	organic substance biosynthetic process (GO:1901576)	1506	225	173.28	0	1.30	3.58E-05	8.89E-03
YOR133W	EFT1	cellular biosynthetic process (GO:0044249)	1465	216	168.56	0	1.28	1.20E-04	2.01E-02
YOR247W.YOR248W	SRL1.YOR248W	biological regulation (GO:0065007)	2079	306	239.21	0	1.28	7.47E-07	4.32E-04
YPR074C	TKL1	localization (GO:0051179)	1522	220	175.12	0	1.26	2.99E-04	4.21E-02
YAL012W	CYS3	regulation of biological process (GO:0050789)	1695	242	195.03	0	1.24	2.39E-04	3.55E-02
YAL023C	PMT2	primary metabolic process (GO:0044238)	3061	422	352.20	0	1.20	5.27E-07	3.43E-04
YBL076C	ILS1	organic substance metabolic process (GO:0071704)	3252	446	374.18	0	1.19	2.00E-07	1.49E-04
YBR011C	IPP1	nitrogen compound metabolic process (GO:0006807)	2846	390	327.46	0	1.19	8.40E-06	3.13E-03
YBR067C	TIP1	metabolic process (GO:0008152)	3450	470	396.96	0	1.18	8.05E-08	6.99E-05
YBR068C	BAP2	cellular metabolic process (GO:0044237)	3293	446	378.89	0	1.18	1.28E-06	6.68E-04
YBR127C	VMA2	cellular process (GO:0009987)	5028	665	578.52	0	1.15	4.40E-22	2.29E-18
YBR162C	TOS1	transposition, RNA-mediated (GO:0032197)	91	0	10.47	0	< 0.01	7.97E-05	1.60E-02
YBR286W	APE3
YCL009C	ILV6
YCL043C.YCL041C	PDI1.YCL041C
YDL095W	PMT1
YDL185W	TFP1
YDR233C	RTN1
YEL031W	SPF1
YEL046C.YEL045C	NA
YEL071W	DLD3
YER025W	GCD11
YER036C	ARB1
YER086W	ILV1
YER110C	KAP123
YER120W	SCS2
YER165W	PAB1
YER178W	PDA1
YFL022C	FRS2
YFR044C	DUG1
YGL009C	LEU1
YGL026C	TRP5
YGL055W	OLE1
YGL202W	ARO8
YGL225W	VRG4
YGL245W	GUS1
YGR094W	VAS1
YGR180C	RNR4
YGR185C	TYS1
YGR240C	PFK1
YGR264C	MES1
YGR279C	SCW4
YHL033C	NA
YHL033C	NA
YHL033C	NA
YHR020W	YHR020W
YHR025W	THR1
YHR039C-A	VMA10
YHR094C	HXT1
YHR143W	DSE2
YHR179W	OYE2
YJL026W	RNR2
YJL130C	URA2
YJR045C	SSC1
YJR143C	PMT4
YKL182W	FAS1
YKL192C	ACP1
YLL018C	DPS1
YLR179C	YLR179C
YLR285C-A.YLR286C	NA
YLR342W.YLR342W-A.YLR342W-A.YLR343W	NA
YLR355C	ILV5
YLR378C	SEC61
YLR390W-A	CCW14
YLR413W	YLR413W
YLR432W	IMD3
YML008C	ERG6
YML058W	SML1
YML126C	ERG13
YMR058W	FET3
YMR083W	ADH3
YMR108W	ILV2
YMR203W	TOM40
YMR205C	PFK2
YMR246W	FAA4
YNL055C.tD(GUC)N	NA
YNL096C	RPS7B
YNL104C	LEU4
YNL190W	YNL190W
YNL327W	EGT2
YNR016C	ACC1
YOR270C	VPH1
YOR335C	ALA1
YPL061W	ALD6
YPL081W	RPS9A
YPL106C	SSE1
YPL160W	CDC60
YPL231W	FAS2
YPR010C	RPA135
YPR033C	HTS1
YPR069C	SPE3
YPR181C	SEC23
YPR183W	DPM1
YAL030W	SNC1
YAL035W	FUN12
YAL053W	FLC2
YBL004W	UTP20
YBL011W	SCT1
YBL017C	PEP1
YBL024W	NCL1
YBL032W	HEK2
YBL039C.YBL039C-A	URA7.YBL039C-A
YBL047C	EDE1
YBR015C	MNN2
YBR023C	CHS3
YBR079C	RPG1
YBR080C	SEC18
YBR086C	IST2
YBR115C	LYS2
YBR166C	TYR1
YBR218C	PYC2
YBR234C	ARC40
YBR247C	ENP1
YBR263W	SHM1
YCL017C	NFS1
YCL028W	RNQ1
YCL045C	YCL045C
YCL054W	SPB1
YCR084C	TUP1
YDL012C	YDL012C
YDL040C	NAT1
YDL066W	IDP1
YDL112W	TRM3
YDL131W	LYS21
YDL145C	COP1
YDL171C	GLT1
YDL195W	SEC31
YDL201W	TRM8
YDL241W	YDL241W
YDR011W	SNQ2
YDR060W	MAK21
YDR101C	ARX1
YDR119W	YDR119W
YDR127W	ARO1
YDR144C	MKC7
YDR172W	SUP35
YDR232W	HEM1
YDR368W	YPR1
YDR384C	ATO3
YDR395W	SXM1
YDR400W	URH1
YDR441C	APT2
YDR496C	PUF6
YDR518W	EUG1
YDR525W-A.YDR527W	SNA2.RBA50
YEL007W	YEL007W
YEL013W	VAC8
YEL042W	GDA1
YEL047C	YEL047C
YEL065W	SIT1
YER011W	TIR1
YER042W	MXR1
YER052C	HOM3
YER069W	ARG5%2C6
YER070W	RNR1
YER088C-A.YER089C	YER088C-A.PTC2
YER090W	TRP2
YER091C	MET6
YER105C	NUP157
YER125W	RSP5
YER138C	NA
YER155C	BEM2
YFR002W	NIC96
YFR051C	RET2
YGL011C	SCL1
YGL022W	STT3
YGL027C	CWH41
YGL028C	SCW11
YGL067W	NPY1
YGL140C	YGL140C
YGL167C	PMR1
YGL173C	KEM1
YGL195W	GCN1
YGL206C	CHC1
YGL238W	CSE1
YGL256W	ADH4
YGR014W	MSB2
YGR054W	YGR054W
YGR055W	MUP1
YGR061C	ADE6
YGR090W	UTP22
YGR116W	SPT6
YGR123C	PPT1
YGR138C	TPO2
YGR157W	CHO2
YGR162W	TIF4631
YGR191W	HIP1
YGR204W	ADE3
YGR218W	CRM1
YHL033C	NA
YHR013C	ARD1
YHR042W	NCP1
YHR047C	AAP1
YHR071W	PCL5
YHR074W	QNS1
YHR115C	DMA1
YHR116W.YHR117W	COX23.TOM71
YHR123W	EPT1
YHR188C	GPI16
YHR199C.YHR199C-A	FMP34.YHR199C-A
YIL009W	FAA3
YIL015W	BAR1
YIL022W	TIM44
YIL030C	SSM4
YIL034C	CAP2
YIL090W	ICE2
YIL109C	SEC24
YIL123W	SIM1
YIR033W	MGA2
YJL019W.YJL016W	NA
YJL050W	MTR4
YJL078C	PRY3
YJL080C	SCP160
YJL101C	GSH1
YJL171C	YJL171C
YJL200C	ACO2
YJR047C	ANB1
YJR109C	CPA2
YJR117W	STE24
YJR132W	NMD5
YJR148W	BAT2
YKL001C	MET14
YKL014C	URB1
YKL024C.YKL023C-A	NA
YKL029C	MAE1
YKL054C	DEF1
YKL080W	VMA5
YKL104C	GFA1
YKL157W	APE2
YKL165C	MCD4
YKL175W	ZRT3
YKL176C	LST4
YKL205W	LOS1
YKL209C	STE6
YKL210W	UBA1
YLL039C	UBI4
YLL048C	YBT1
YLR034C	SMF3
YLR089C	ALT1
YLR120C	YPS1
YLR172C	DPH5
YLR202C.YLR203C	NA
YLR222C	UTP13
YLR244C	MAP1
YLR276C	DBP9
YLR291C	GCD7
YLR305C	STT4
YLR328W	NMA1
YLR332W	MID2
YLR347C	KAP95
YLR380W	CSR1
YLR384C	IKI3
YLR409C	UTP21
YLR437C	YLR437C
YML072C	TCB3
YML085C	TUB1
YML086C	ALO1
YMR006C	PLB2
YMR010W	YMR010W
YMR012W	CLU1
YMR049C	ERB1
YMR054W	STV1
YMR079W	SEC14
YMR080C	NAM7
YMR088C	VBA1
YMR093W	UTP15
YMR125W	STO1
YMR129W	POM152
YMR215W	GAS3
YMR229C	RRP5
YMR266W	RSN1
YMR290C	HAS1
YMR296C	LCB1
YMR298W	LIP1
YMR308C	PSE1
YMR309C	NIP1
YNL016W	PUB1
YNL045W	YNL045W
YNL061W	NOP2
YNL066W	SUN4
YNL085W	MKT1
YNL123W	NMA111
YNL132W	KRE33
YNL239W	LAP3
YNL241C	ZWF1
YNL283C	WSC2
YNL322C	KRE1
YNR028W	CPR8
YNR030W	ALG12
YNR067C	DSE4
YOL030W	GAS5
YOL052C	SPE2
YOL059W	GPD2
YOL081W	IRA2
YOL111C	MDY2
YOL142W	RRP40
YOR052C	YOR052C
YOR085W	OST3
YOR086C	TCB1
YOR108W	LEU9
YOR116C	RPO31
YOR157C	PUP1
YOR198C	BFR1
YOR203W.YOR204W	YOR203W.DED1
YOR209C	NPT1
YOR226C	ISU2
YOR239W	ABP140
YOR341W	RPA190
YOR376W-A.YOR377W	NA
YOR382W	FIT2
YOR383C	FIT3
YOR385W	YOR385W
YPL012W	RRP12
YPL014W	YPL014W
YPL093W	NOG1
YPL105C	YPL105C
YPL126W	NAN1
YPL179W	PPQ1
YPL217C	BMS1
YPL221W	FLC1
YPL226W	NEW1
YPL250C	ICY2
YPL256C	CLN2
YPL262W	FUM1
YPL274W	SAM3
YPR114W	YPR114W
YPR137W	RRP9
YPR144C	NOC4
YPR154W	PIN3
YPR159W	KRE6
YAL002W	VPS8
YAL024C	LTE1
YAL026C-A.YAL026C	YAL026C-A.DRS2
YAL034C	FUN19
YAL040C	CLN3
YAL043C	PTA1
YAL051W	OAF1
YAL062W	GDH3
YBL005W-B	NA
YBL014C	RRN6
YBL034C	STU1
YBL035C	POL12
YBL037W	APL3
YBL051C	PIN4
YBL067C	UBP13
YBL079W	NUP170
YBL081W	YBL081W
YBL084C	CDC27
YBL086C	YBL086C
YBL105C	PKC1
YBR007C	DSF2
YBR049C	REB1
YBR058C	UBP14
YBR059C	AKL1
YBR071W	YBR071W
YBR083W	TEC1
YBR105C	VID24
YBR112C	CYC8
YBR133C	HSL7
YBR141C	YBR141C
YBR155W	CNS1
YBR176W	ECM31
YBR182C	SMP1
YBR200W	BEM1
YBR202W	CDC47
YBR229C	ROT2
YBR235W	YBR235W
YBR238C	YBR238C
YBR239C	YBR239C
YBR245C	ISW1
YBR259W	YBR259W
YBR260C	RGD1
YBR271W	YBR271W
YBR289W	SNF5
YCL004W	PGS1
YCL008C	STP22
YCL019W	NA
YCL026C-B	HBN1
YCL027W	NA
YCL044C	MGR1
YCR019W	MAK32
YCR030C	SYP1
YCR033W	SNT1
YCR037C	PHO87
YCR057C	PWP2
YCR065W	HCM1
YCR073W-A	SOL2
YCR093W	CDC39
YCR094W	CDC50
YCR102C	NA
YDL027C	YDL027C
YDL031W	DBP10
YDL033C	SLM3
YDL036C	PUS9
YDL045C	FAD1
YDL058W	USO1
YDL063C	YDL063C
YDL093W	PMT5
YDL117W	CYK3
YDL127W	PCL2
YDL140C	RPO21
YDL146W	LDB17
YDL160C	DHH1
YDL205C	HEM3
YDL224C	WHI4
YDL240W	LRG1
YDR006C	SOK1
YDR017C	KCS1
YDR063W	YDR063W
YDR075W	PPH3
YDR093W.YDR094W	DNF2.YDR094W
YDR098C-B	NA
YDR107C	TMN2
YDR108W	GSG1
YDR110W	FOB1
YDR126W	SWF1
YDR135C	YCF1
YDR142C	PEX7
YDR150W	NUM1
YDR151C	CTH1
YDR153C	ENT5
YDR169C	STB3
YDR176W	NGG1
YDR180W	SCC2
YDR186C	YDR186C
YDR200C	VPS64
YDR240C	SNU56
YDR246W	TRS23
YDR247W	VHS1
YDR251W	PAM1
YDR266C	YDR266C
YDR289C	RTT103
YDR307W	YDR307W
YDR313C	PIB1
YDR326C	YSP2
YDR331W	GPI8
YDR334W	SWR1
YDR359C	EAF1
YDR362C	TFC6
YDR420W	HKR1
YDR430C	CYM1
YDR437W.YDR438W.YDR439W	GPI19.THI74.LRS4
YDR440W	DOT1
YDR449C	UTP6
YDR460W	TFB3
YDR475C	JIP4
YDR489W	SLD5
YEL017W	GTT3
YEL022W	GEA2
YEL025C	YEL025C
YEL043W	YEL043W
YEL053C	MAK10
YEL066W	HPA3
YEL077C	NA
YER008C	SEC3
YER017C	AFG3
YER032W	FIR1
YER093C	TSC11
YER123W	YCK3
YER132C	PMD1
YER137C	YER137C
YER140W	YER140W
YER151C	UBP3
YER158C	YER158C
YER176W	ECM32
YFL007W	BLM10
YFL021W	GAT1
YFL025C	BST1
YFL033C	RIM15
YFL034W	YFL034W
YFL047W	RGD2
YFR030W	MET10
YFR038W	IRC5
YFR048W	RMD8
YGL013C	PDR1
YGL016W	KAP122
YGL049C	TIF4632
YGL050W	TYW3
YGL065C	ALG2
YGL066W	SGF73
YGL071W	AFT1
YGL083W	SCY1
YGL090W	LIF1
YGL099W	LSG1
YGL107C	RMD9
YGL125W	MET13
YGL144C	ROG1
YGL150C	INO80
YGL151W	NUT1
YGL178W.YGL177W	MPT5.YGL177W
YGL179C	TOS3
YGL194C-A	YGL194C-A
YGL209W	MIG2
YGL219C	MDM34
YGL227W	VID30
YGL233W	SEC15
YGR016W	YGR016W
YGR019W	UGA1
YGR023W	MTL1
YGR027W-B	NA
YGR032W	GSC2
YGR047C	TFC4
YGR056W	RSC1
YGR062C	COX18
YGR077C	PEX8
YGR078C	PAC10
YGR100W	MDR1
YGR102C	YGR102C
YGR111W	YGR111W
YGR117C	YGR117C
YGR122C-A	NA
YGR129W	SYF2
YGR131W	YGR131W
YGR134W	CAF130
YGR140W	CBF2
YGR143W	SKN1
YGR146C	YGR146C
YGR166W	KRE11
YGR177C	ATF2
YGR198W	YPP1
YGR217W	CCH1
YGR223C	HSV2
YGR227W	DIE2
YGR246C	BRF1
YGR281W	YOR1
YGR283C	YGR283C
YHL004W	MRP4
YHL028W	WSC4
YHL036W	MUP3
YHR003C	YHR003C
YHR033W	YHR033W
YHR036W	BRL1
YHR073W.YHR073W-A	OSH3.YHR073W-A
YHR075C	PPE1
YHR099W	TRA1
YHR107C	CDC12
YHR112C	YHR112C
YHR114W	BZZ1
YHR151C	YHR151C
YHR155W	YSP1
YHR164C	DNA2
YHR165C	PRP8
YHR184W	SSP1
YHR205W	SCH9
YHR206W	SKN7
YHR214C-B	NA
YIL006W	YIA6
YIL011W	TIR3
YIL013C	PDR11
YIL033C	BCY1
YIL042C	PKP1
YIL048W	NEO1
YIL119C	RPI1
YIL122W	POG1
YIL125W	KGD1
YIL126W	STH1
YIL128W	MET18
YIL129C	TAO3
YIL130W	ASG1
YIL135C	VHS2
YIL141W.YIL140W	YIL141W.AXL2
YIL151C.YIL150C	NA
YIL159W	BNR1
YIL168W.YIL167W	NA
YIR001C	SGN1
YIR005W	IST3
YIR006C	PAN1
YIR023W	DAL81
YJL010C	NOP9
YJL042W	MHP1
YJL062W	LAS21
YJL073W	JEM1
YJL083W	TAX4
YJL098W	SAP185
YJL137C	GLG2
YJL144W	YJL144W
YJL172W	CPS1
YJL181W	YJL181W
YJL197W	UBP12
YJL201W	ECM25
YJL212C	OPT1
YJLWtau4.YJLWdelta10	NA
YJR010W	MET3
YJR029W	NA
YJR041C	URB2
YJR046W	TAH11
YJR066W	TOR1
YJR090C	GRR1
YJR091C	JSN1
YJR093C	FIP1
YJR106W.YJR107W	NA
YJR115W.YJR116W	YJR115W.YJR116W
YJR127C	RSF2
YJR137C	ECM17
YJR146W.YJR147W	YJR146W.HMS2
YJR149W	YJR149W
YKL021C.YKL020C	MAK11.SPT23
YKL022C	CDC16
YKL105C	YKL105C
YKL148C	SDH1
YKL189W	HYM1
YKL198C	PTK1
YKL213C	DOA1
YKR054C	DYN1
YKR072C.YKR073C	NA
YLL011W	SOF1
YLL015W	BPT1
YLL020C.YLL019C.YLL018C-A	YLL020C.KNS1.COX19
YLL036C	PRP19
YLL058W	YLL058W
YLR001C	YLR001C
YLR006C	SSK1
YLR023C	IZH3
YLR040C	YLR040C
YLR045C	STU2
YLR052W	IES3
YLR055C	SPT8
YLR071C	RGR1
YLR073C	YLR073C
YLR084C	RAX2
YLR087C	CSF1
YLR094C	GIS3
YLR116W	MSL5
YLR117C	CLF1
YLR126C	YLR126C
YLR134W	PDC5
YLR139C	SLS1
YLR187W	SKG3
YLR188W	MDL1
YLR207W	HRD3
YLR256W	NA
YLR270W	DCS1
YLR297W	YLR297W
YLR309C	IMH1
YLR320W	MMS22
YLR321C	SFH1
YLR337C	VRP1
YLR357W	RSC2
YLR360W	VPS38
YLR371W	ROM2
YLR398C	SKI2
YLR402W.YLR403W	NA
YLR410W	VIP1
YLR419W	YLR419W
YLR422W	YLR422W
YLR430W	SEN1
YLR438W	CAR2
YLR439W	MRPL4
YLR440C	SEC39
YLR450W	HMG2
YML017W	PSP2
YML025C	YML6
YML034W	SRC1
YML035C	AMD1
YML039W	NA
YML051W	GAL80
YML059C	NTE1
YML081W	YML081W
YML082W	YML082W
YML098W	TAF13
YML112W	CTK3
YML116W	ATR1
YMR036C	MIH1
YMR037C	MSN2
YMR043W	MCM1
YMR045C	NA
YMR047C	NUP116
YMR050C	NA
YMR109W	MYO5
YMR136W	GAT2
YMR139W	RIM11
YMR166C	YMR166C
YMR171C	YMR171C
YMR189W	GCV2
YMR197C	VTI1
YMR231W	PEP5
YMR259C	YMR259C
YMR261C	TPS3
YMR265C	YMR265C
YMR273C	ZDS1
YMR277W	FCP1
YMR284W	YKU70
YMR287C	DSS1
YMR291W	YMR291W
YMR313C	TGL3
YMR316C-B	NA
YNL023C	FAP1
YNL027W	CRZ1
YNL042W	BOP3
YNL065W	AQR1
YNL072W	RNH201
YNL074C	MLF3
YNL078W	NIS1
YNL082W	PMS1
YNL086W	YNL086W
YNL102W	POL1
YNL116W	DMA2
YNL140C.YNL139C	YNL140C.RLR1
YNL152W	YNL152W
YNL176C	YNL176C
YNL180C.YNL179C	NA
YNL191W	DUG3
YNL193W	YNL193W
YNL216W	RAP1
YNL236W	SIN4
YNL251C	NRD1
YNL257C	SIP3
YNL264C	PDR17
YNL271C	BNI1
YNL292W	PUS4
YNL304W.YNL303W	YPT11.YNL303W
YNL308C	KRI1
YNL313C	YNL313C
YNL321W	VNX1
YNL323W	LEM3
YNR010W	CSE2
YNR025C.YNR026C	NA
YNR044W	AGA1
YNR048W	YNR048W
YNR065C.YNR066C	YNR065C.YNR066C
YOL019W	YOL019W
YOL036W	YOL036W
YOL051W	GAL11
YOL060C	MAM3
YOL075C	YOL075C
YOL087C	YOL087C
YOL089C	HAL9
YOL094C	RFC4
YOL103W-B	NA
YOL105C	WSC3
YOL125W	TRM13
YOL148C	SPT20
YOL159C	YOL159C
YOR001W	RRP6
YOR010C	TIR2
YOR017W	PET127
YOR025W	HST3
YOR047C	STD1
YOR057W	SGT1
YOR058C	ASE1
YOR070C	GYP1
YOR071C	THI71
YOR081C.YOR082C	NA
YOR091W	TMA46
YOR092W	ECM3
YOR112W	CEX1
YOR181W	LAS17
YOR188W	MSB1
YOR191W	RIS1
YOR211C	MGM1
YOR217W	RFC1
YOR229W	WTM2
YOR236W	DFR1
YOR250C	CLP1
YOR267C	HRK1
YOR275C	RIM20
YOR284W	HUA2
YOR291W	YOR291W
YOR296W	YOR296W
YOR324C	FRT1
YOR329C	SCD5
YOR372C	NDD1
YPL006W	NCR1
YPL016W	SWI1
YPL030W	TRM44
YPL032C	SVL3
YPL040C	ISM1
YPL066W	YPL066W
YPL068C.YPL067C	YPL068C.YPL067C
YPL082C	MOT1
YPL083C	SEN54
YPL088W	YPL088W
YPL122C	TFB2
YPL128C	TBF1
YPL137C	GIP3
YPL152W-A.YPL152W	NA
YPL158C	YPL158C
YPL159C	PET20
YPL169C	MEX67
YPL180W	TCO89
YPL190C	NAB3
YPL204W	HRR25
YPL216W	YPL216W
YPL228W	CET1
YPL229W	YPL229W
YPL242C	IQG1
YPL247C	YPL247C
YPL257W-B	NA
YPL269W	KAR9
YPL270W	MDL2
YPR008W	HAA1
YPR013C	YPR013C
YPR032W	SRO7
YPR039W.YPR040W	YPR039W.TIP41
YPR042C	PUF2
YPR045C	MNI2
YPR047W	MSF1
YPR048W	TAH18
YPR065W	ROX1
YPR070W	MED1
YPR071W	YPR071W
YPR106W	ISR1
YPR115W	YPR115W
YPR122W	AXL1
YPR164W	MMS1
YPR172W	YPR172W
YPR185W	ATG13
YPR194C	OPT2
