# Supplementary material for: Global view on the metabolism of RNA poly(A) tails in yeast Saccharomyces cerevisiae
Source: Nat Commun. 2021 Aug 16;12:4951. doi: 10.1038/s41467-021-25251-w (PMC8367983; doi:10.1038/s41467-021-25251-w)
Supplement: Supplementary file 4 — Supplementary Data 2 [file 41467_2021_25251_MOESM4_ESM.xlsx]

## Sheet: Supplementary_Data_2
sample name	replicate number	ENA accession	yeast RNA mixed with polyA-rich RNA from	Guppy basecaller version	sequencing reads obtained from single run	reads mapped to S. cerevisiae	Nanopolish 'PASS' reads	notes
DRS WT BY4741 30°C	1	ERS4936519	M. musculus	3.0.3	1996435	1304635	907666
DRS WT BY4741 30°C	2	ERS3526067	M. musculus	3.2.4	2828638	1941333	1299725
DRS WT BY4741 30°C	3	ERS4936515	M. musculus	3.2.4	2917931	1423454	990805
DRS rrp6Δ 30°C	1	ERS5470421	-	3.4.5	295344	254346	207977
DRS rrp6Δ 30°C	2	ERS5470422	M. musculus	3.0.3	2429930	461456	295802
DRS rrp6Δ 30°C	3	ERS4936517	M. musculus	3.3.0	1814430	948254	645160
DRS trf4Δ 30°C	1	ERS5465275	M. musculus	3.0.3	1169363	747815	526696
DRS trf4Δ 30°C	2	ERS4936520	M. musculus	3.0.3	2395486	1508630	1045766
DRS trf4Δ 30°C	3	ERS5464585	M. musculus	3.3.0	3304781	1571107	1089765
DRS trf5Δ 30°C	1	ERS5465276	C. elegans	3.0.3	1617734	446490	318321
DRS trf5Δ 30°C	2	ERS4936521	M. musculus	3.0.3	652576	492678	348926
DRS trf5Δ 30°C	3	ERS5464586	M. musculus	3.3.0	2743958	1617168	1143307
DRS rrp6Δ trf4Δ 30°C	1	ERS5458723	C. elegans	3.4.5	4249792	775228	495331
DRS rrp6Δ trf4Δ 30°C	2	ERS5458724	C. elegans	3.4.5	3583328	642782	423648
DRS WT W303 30°C control to pap1-1, DIS3-AA series and ski2Δ	1	ERS5458726	M. musculus	4.0.11	3931924	2220568	1617606
DRS WT W303 30°C control to pap1-1, DIS3-AA series and ski2Δ	2	ERS5458727	M. musculus	4.0.11	4653354	2456866	1634673
DRS pap1-1 W303 30°C	1	ERS5458725	M. musculus	4.0.11	3867900	975640	655216
DRS pap1-1 W303 30°C	2	ERS5458728	M. musculus	4.0.11	3922161	1617247	1122739
DRS pap1-1 rrp6Δ W303 30°C	1	ERS4936516	M. musculus	3.4.5	3041529	920026	582763
DRS pap1-1 rrp6Δ W303 30°C	2	ERS4936518	M. musculus	3.4.5	3097879	1027034	657093
DRS pap1-1 trf4Δ W303 30°C	1	ERS4936513	M. musculus	3.4.5	2652820	423948	272708
DRS pap1-1 trf4Δ W303 30°C	2	ERS4936512	M. musculus	3.4.5	3126933	606833	381730
DRS DIS3-AA W303 30°C	1	ERS5464062	H. sapiens	3.4.5	2401071	1158467	758300
DRS DIS3-AA W303 30°C	2	ERS5464063	H. sapiens	3.4.5	2605834	1254549	862163
DRS DIS3-AA RRP6-AA W303 30°C	1	ERS5464064	H. sapiens	3.4.5	3329196	1251374	804892
DRS DIS3-AA RRP6-AA W303 30°C	2	ERS5464065	H. sapiens	3.4.5	2901866	1359823	915574
DRS ski2Δ W303 30°C	1	ERS5458721	C. elegans	3.4.5	4552210	1166341	792635
DRS ski2Δ W303 30°C	2	ERS5458722	C. elegans	3.4.5	3745785	1388722	956325
DRS WT W303 30°C control to deadenylase series	1	ERS5464066	H. sapiens	4.0.11	4725613	1371970	903492
DRS WT W303 30°C control to deadenylase series	2	ERS5464067	H. sapiens	4.0.11	3336435	919049	606514
DRS ccr4Δ W303 30°C	1	ERS5084525	A. thaliana	4.0.11	3669862	845114	547914
DRS ccr4Δ W303 30°C	2	ERS5084526	A. thaliana	4.0.11	2932778	748188	494218
DRS pan2Δ W303 30°C	1	ERS5084529	A. thaliana	4.0.11	3138566	490303	317412
DRS pan2Δ W303 30°C	2	ERS5084530	A. thaliana	4.0.11	3270375	748257	484587
DRS WT W303 25°C	1	ERS5465444	M. musculus	3.3.0	3356616	2190738	1527441
DRS WT W303 25°C	2	ERS5465445	A. thaliana	3.3.0	2188000	969903	692781
DRS mft1Δ W303 25°C	1	ERS5465446	M. musculus	3.6.0	756176	386554	292521	technical replicates
DRS mft1Δ W303 25°C	1	ERS5470413	M. musculus	3.6.0	880001	445330	349887	technical replicates
DRS mft1Δ W303 25°C	2	ERS5465447	M. musculus	3.6.0	869479	602785	473598	technical replicates
DRS mft1Δ W303 25°C	2	ERS5470414	M. musculus	3.6.0	1462835	853483	642413	technical replicates
DRS WT W303 38°C 12 min	1	ERS5465448	M. musculus	3.3.0	1444518	817414	596314
DRS WT W303 38°C 12 min	2	ERS3526064	M. musculus	3.3.0	2963970	1729333	1108102
DRS mft1Δ W303 38°C 12 min	1	ERS5465450	M. musculus	3.3.0	2454738	1492093	1051678
DRS mft1Δ W303 38°C 12 min	2	ERS5465451	M. musculus	3.3.0	2816669	1453153	949155
DRS MEX67-AA – rapamycin W303 25 °C MM-URA	1	ERS5465452	M. musculus	3.6.0	2444938	600426	360676	technical replicates
DRS MEX67-AA – rapamycin W303 25 °C MM-URA	1	ERS5470417	M. musculus	3.6.0	2832001	910364	589699	technical replicates
DRS MEX67-AA – rapamycin W303 25 °C MM-URA	1	ERS5470416	M. musculus	3.6.0	170064	51723	39349	technical replicates
DRS MEX67-AA – rapamycin W303 25 °C MM-URA	2	ERS5465453	H. sapiens	3.4.5	2573764	1170025	833514
DRS MEX67-AA – rapamycin W303 38 °C 15 min MM-URA	1	ERS5465454	H. sapiens	3.4.5	2371741	171726	105469
DRS MEX67-AA – rapamycin W303 38 °C 15 min MM-URA	2	ERS5465455	M. musculus	3.4.5	1594877	638596	446419
DRS MEX67-AA + rapamycin W303 38 °C 15 min MM-URA	1	ERS5465456	H. sapiens	3.3.0	2072309	351333	243525
DRS MEX67-AA + rapamycin W303 38 °C 15 min MM-URA	2	ERS5465457	M. musculus	3.4.5	1409616	571506	390803
DRS WT W303 37°C 60 min	1	ERS5470037	M. musculus	4.0.11	4725613	482535	374719
DRS WT W303 37°C 60 min	2	ERS5470039	M. musculus	4.0.11	3336435	740444	565598
DRS WT W303 30°C total RNA	1	ERS6477293	M. musculus	4.4.1	2044276	957008	710149	technical replicates
DRS WT W303 30°C total RNA	1	ERS6477294	M. musculus	4.4.1	2137197	1009865	727167	technical replicates
DRS WT W303 30°C total RNA	2	ERS6477295	H. sapiens	4.4.1	1736290	645037	460718
Rluc_10A	1	ERS6477287	R. norvegicus	4.4.1	122285	21991	18744
Rluc_15A	1	ERS6477288	M. musculus	4.4.1	1775771	50716	34765
Rluc_30A	1	ERS6477289	R. norvegicus	4.4.1	48584	3074	2396
Rluc_45A	1	ERS6477290	M. musculus	4.4.1	939242	147847	111318
Rluc_60A	1	ERS6477291	M. musculus	4.4.1	316959	163676	121260
Rluc_90A	1	ERS6477292	M. musculus	4.4.1	813822	205233	172510
				SUM:	153562603	56919606	39100137
reads mapped to Renilla Luciferase template
